# Supplementary material for: Bis(1H-benzimidazole-2-carboxyl­ato-κ2 N 3,O)bis­(ethanol-κO)manganese(II)
Source: Acta Crystallogr Sect E Struct Rep Online. 2012 Sep 22;68(Pt 10):m1288. doi: 10.1107/S1600536812039475 (PMC3470162; doi:10.1107/S1600536812039475)
Supplement: Supplementary file 1 [file e-68-m1288-sup1.cif]

##############################################################################
#                                                                            #
# This CIF contains the data in a paper accepted for publication in          #
# Acta Crystallographica Section E. It conforms to the requirements of       #
# Notes for Authors for Acta Crystallographica Section E, and has been       #
# peer reviewed under the auspices of the IUCr Commission on Journals.       #
#                                                                            #
# Full details of the Crystallographic Information File format               #
# are given in the paper "The Crystallographic Information File (CIF):       #
# a New Standard Archive File for Crystallography" by S. R. Hall, F. H.      #
# Allen and I. D. Brown [Acta Cryst. (1991), A47, 655-685].                  #
#                                                                            #
# The current version of the core CIF dictionary is obtainable from          #
# ftp://ftp.iucr.org/pub/cif_core.dic.                                       #
#                                                                            #
# Software is freely available for graphical display of the structure(s)     #
# in this CIF. For information consult the CIF software page                 #
# http://www.iucr.org/resources/cif/software.                                #
#                                                                            #
# This file may be used for bona fide research purposes within the           #
# scientific community so long as proper attribution is given to the journal # 
# article from which it was obtained.                                        #
#                                                                            #
##############################################################################
data_I
_audit_creation_method     SHELXL97
_chemical_name_systematic
;
Bis(1<i>H</i>-benzimidazole-2-carboxylato-
\k^2^<i>N</i>^3^,<i>O</i>)bis(ethanol-\k<i>O</i>)manganese(II)
;
_chemical_name_common     ?
_chemical_formula_moiety     'C20 H22 Mn N4 O6'
_chemical_formula_sum     'C20 H22 Mn N4 O6'
_chemical_formula_iupac     '[Mn (C8 H5 N2 O2)2 (C2 H6 O)2]'
_chemical_formula_weight     469.36
_chemical_melting_point     ?
_symmetry_cell_setting     triclinic
_symmetry_space_group_name_H-M     'P -1'
_symmetry_space_group_name_Hall     '-P 1'
loop_
    _symmetry_equiv_pos_as_xyz
    'x, y, z'
    '-x, -y, -z'
_cell_length_a     5.4176(12)
_cell_length_b     10.358(2)
_cell_length_c     19.853(5)
_cell_angle_alpha     75.671(3)
_cell_angle_beta     88.294(3)
_cell_angle_gamma     78.230(3)
_cell_volume     1056.4(4)
_cell_formula_units_Z     2
_cell_measurement_reflns_used     1379
_cell_measurement_theta_min     2.55
_cell_measurement_theta_max     25.98
_cell_measurement_temperature     298(2)
_exptl_crystal_description     block
_exptl_crystal_colour     pink
_exptl_crystal_size_max     0.32
_exptl_crystal_size_mid     0.25
_exptl_crystal_size_min     0.22
_exptl_crystal_density_diffrn     1.476
_exptl_crystal_density_meas     ?
_exptl_crystal_density_method     'not measured'
_exptl_crystal_F_000     486
_exptl_absorpt_coefficient_mu     0.670
_exptl_absorpt_correction_type     multi-scan
_exptl_absorpt_process_details     '(APEX2; Bruker, 2004)'
_exptl_absorpt_correction_T_min     0.8143
_exptl_absorpt_correction_T_max     0.8667
_exptl_special_details
;
;
_diffrn_ambient_temperature     298(2)
_diffrn_radiation_type     MoK\a
_diffrn_radiation_wavelength     0.71073
_diffrn_radiation_source     'fine-focus sealed tube'
_diffrn_radiation_monochromator     graphite
_diffrn_measurement_device_type     'Bruker APEXII CCD'
_diffrn_measurement_method     '\f and \w'
_diffrn_detector_area_resol_mean     ?
_diffrn_reflns_number     5431
_diffrn_reflns_av_R_equivalents     0.0216
_diffrn_reflns_av_sigmaI/netI     0.0470
_diffrn_reflns_theta_min     2.07
_diffrn_reflns_theta_max     25.25
_diffrn_reflns_theta_full     25.25
_diffrn_measured_fraction_theta_max     0.978
_diffrn_measured_fraction_theta_full     0.978
_diffrn_reflns_limit_h_min     -6
_diffrn_reflns_limit_h_max     6
_diffrn_reflns_limit_k_min     -12
_diffrn_reflns_limit_k_max     12
_diffrn_reflns_limit_l_min     -23
_diffrn_reflns_limit_l_max     19
_diffrn_standards_number     ?
_diffrn_standards_interval_count     ?
_diffrn_standards_interval_time     ?
_diffrn_standards_decay_%     ?
_refine_special_details
;
Refinement of <i>F</i>^2^ against ALL reflections. The weighted <i>R</i>-factor
<i>wR</i> and goodness of fit <i>S</i> are based on <i>F</i>^2^, conventional
<i>R</i>-factors <i>R</i> are based on <i>F</i>, with <i>F</i> set to zero for
negative <i>F</i>^2^. The threshold expression of <i>F</i>^2^ >
\s(<i>F</i>^2^) is used only for calculating <i>R</i>-factors(gt) <i>etc</i>.
and is not relevant to the choice of reflections for refinement.
<i>R</i>-factors based on <i>F</i>^2^ are statistically about twice as large
as those based on <i>F</i>, and <i>R</i>-factors based on ALL data will be
even larger.
;
_reflns_number_total     3751
_reflns_number_gt     2664
_reflns_threshold_expression     I>2\s(I)
_refine_ls_structure_factor_coef     Fsqd
_refine_ls_matrix_type     full
_refine_ls_R_factor_all     0.0731
_refine_ls_R_factor_gt     0.0481
_refine_ls_wR_factor_gt     0.1170
_refine_ls_wR_factor_ref     0.1308
_refine_ls_goodness_of_fit_ref     1.057
_refine_ls_restrained_S_all     1.057
_refine_ls_number_reflns     3751
_refine_ls_number_parameters     282
_refine_ls_number_restraints     0
_refine_ls_hydrogen_treatment     constr
_refine_ls_weighting_scheme     calc
_refine_ls_weighting_details
       'calc w = 1/[\s^2^(Fo^2^)+(0.0642P)^2^+0.1644P] where P=(Fo^2^+2Fc^2^)/3'
_atom_sites_solution_hydrogens     geom
_atom_sites_solution_primary     direct
_atom_sites_solution_secondary     difmap
_refine_ls_shift/su_max     0.000
_refine_ls_shift/su_mean     0.000
_refine_diff_density_max     0.396
_refine_diff_density_min     -0.365
_refine_ls_extinction_method     none
_refine_ls_extinction_coef     ?
loop_
    _atom_type_symbol
    _atom_type_description
    _atom_type_scat_dispersion_real
    _atom_type_scat_dispersion_imag
    _atom_type_scat_source
    'C' 'C' 0.0033 0.0016
                         'International Tables Vol C Tables 4.2.6.8 and 6.1.1.4'
    'H' 'H' 0.0000 0.0000
                         'International Tables Vol C Tables 4.2.6.8 and 6.1.1.4'
    'N' 'N' 0.0061 0.0033
                         'International Tables Vol C Tables 4.2.6.8 and 6.1.1.4'
    'O' 'O' 0.0106 0.0060
                         'International Tables Vol C Tables 4.2.6.8 and 6.1.1.4'
    'Mn' 'Mn' 0.3368 0.7283
                         'International Tables Vol C Tables 4.2.6.8 and 6.1.1.4'
_computing_data_collection     'APEX2 (Bruker, 2004)'
_computing_cell_refinement     'APEX2 (Bruker, 2004)'
_computing_data_reduction     'APEX2 (Bruker, 2004)'
_computing_structure_solution     'SHELXS97 (Sheldrick, 2008)'
_computing_structure_refinement     'SHELXL97 (Sheldrick, 2008)'
_computing_molecular_graphics
;
ORTEPIII (Burnett & Johnson, 1996) and PLATON (Spek, 2009)
;
_computing_publication_material     'SHELXL97 (Sheldrick, 2008)'
loop_
    _atom_site_type_symbol
    _atom_site_label
    _atom_site_fract_x
    _atom_site_fract_y
    _atom_site_fract_z
    _atom_site_U_iso_or_equiv
    _atom_site_adp_type
    _atom_site_calc_flag
    _atom_site_refinement_flags
    _atom_site_occupancy
    _atom_site_symmetry_multiplicity
    _atom_site_disorder_assembly
    _atom_site_disorder_group
    Mn Mn1 0.46488(9) 0.05915(4) 0.74701(2) 0.03348(18) Uani d . 1 1 . .
    O O1 0.8162(4) -0.08678(19) 0.78515(11) 0.0369(5) Uani d . 1 1 . .
    O O6 0.2473(4) -0.0469(2) 0.83306(11) 0.0422(6) Uani d . 1 1 . .
    H H6A 0.0932 -0.0433 0.8233 0.051 Uiso d R 1 1 . .
    O O5 0.6780(4) 0.1657(2) 0.66112(11) 0.0461(6) Uani d . 1 1 . .
    H H5A 0.8299 0.1625 0.6730 0.055 Uiso d R 1 1 . .
    O O3 0.1113(4) 0.2050(2) 0.71013(11) 0.0368(5) Uani d . 1 1 . .
    O O2 1.0056(4) -0.3035(2) 0.79681(12) 0.0481(6) Uani d . 1 1 . .
    O O4 -0.0995(4) 0.4137(2) 0.70807(12) 0.0476(6) Uani d . 1 1 . .
    N N4 0.2721(5) 0.4332(2) 0.80378(14) 0.0402(7) Uani d . 1 1 . .
    H H4 0.1633 0.5087 0.7945 0.048 Uiso calc R 1 1 . .
    N N1 0.4569(5) -0.1113(2) 0.69784(13) 0.0333(6) Uani d . 1 1 . .
    N N3 0.4673(5) 0.2256(2) 0.79975(13) 0.0334(6) Uani d . 1 1 . .
    N N2 0.6283(5) -0.3281(2) 0.70541(13) 0.0376(7) Uani d . 1 1 . .
    H H2 0.7302 -0.4056 0.7181 0.045 Uiso calc R 1 1 . .
    C C3 0.3176(6) -0.1605(3) 0.65648(15) 0.0329(7) Uani d . 1 1 . .
    C C9 0.0768(6) 0.3172(3) 0.72763(16) 0.0331(7) Uani d . 1 1 . .
    C C8 0.4246(6) -0.2976(3) 0.66079(16) 0.0355(8) Uani d . 1 1 . .
    C C16 0.4743(6) 0.4005(3) 0.84869(17) 0.0380(8) Uani d . 1 1 . .
    C C2 0.6400(6) -0.2151(3) 0.72576(16) 0.0322(7) Uani d . 1 1 . .
    C C12 0.8195(7) 0.2074(3) 0.88379(17) 0.0438(8) Uani d . 1 1 . .
    H H12 0.9051 0.1210 0.8818 0.053 Uiso calc R 1 1 . .
    C C7 0.3212(7) -0.3756(3) 0.62573(18) 0.0473(9) Uani d . 1 1 . .
    H H7 0.3924 -0.4668 0.6295 0.057 Uiso calc R 1 1 . .
    C C15 0.5634(8) 0.4703(4) 0.89100(19) 0.0552(10) Uani d . 1 1 . .
    H H15 0.4793 0.5567 0.8934 0.066 Uiso calc R 1 1 . .
    C C10 0.2738(6) 0.3254(3) 0.77646(16) 0.0337(7) Uani d . 1 1 . .
    C C11 0.5984(6) 0.2698(3) 0.84512(16) 0.0327(7) Uani d . 1 1 . .
    C C4 0.1007(7) -0.0984(3) 0.61532(18) 0.0456(9) Uani d . 1 1 . .
    H H4A 0.0262 -0.0077 0.6119 0.055 Uiso calc R 1 1 . .
    C C5 0.0011(7) -0.1746(4) 0.58016(18) 0.0505(9) Uani d . 1 1 . .
    H H5 -0.1421 -0.1344 0.5521 0.061 Uiso calc R 1 1 . .
    C C1 0.8394(6) -0.2038(3) 0.77318(16) 0.0342(7) Uani d . 1 1 . .
    C C6 0.1096(8) -0.3117(4) 0.58541(19) 0.0544(10) Uani d . 1 1 . .
    H H6 0.0361 -0.3605 0.5609 0.065 Uiso calc R 1 1 . .
    C C13 0.9074(7) 0.2778(4) 0.92515(19) 0.0548(10) Uani d . 1 1 . .
    H H13 1.0557 0.2384 0.9511 0.066 Uiso calc R 1 1 . .
    C C14 0.7791(8) 0.4069(4) 0.9290(2) 0.0627(12) Uani d . 1 1 . .
    H H14 0.8422 0.4509 0.9581 0.075 Uiso calc R 1 1 . .
    C C17 0.6190(9) 0.2498(4) 0.5940(2) 0.0713(12) Uani d . 1 1 . .
    H H17A 0.5509 0.3418 0.5977 0.086 Uiso calc R 1 1 . .
    H H17B 0.7733 0.2512 0.5680 0.086 Uiso calc R 1 1 . .
    C C19 0.3144(9) -0.1405(5) 0.8966(2) 0.0818(15) Uani d . 1 1 . .
    H H19A 0.1628 -0.1460 0.9235 0.098 Uiso calc R 1 1 . .
    H H19B 0.3765 -0.2291 0.8875 0.098 Uiso calc R 1 1 . .
    C C18 0.4453(11) 0.2095(7) 0.5564(2) 0.124(2) Uani d . 1 1 . .
    H H18A 0.2976 0.1994 0.5835 0.187 Uiso calc R 1 1 . .
    H H18B 0.5205 0.1242 0.5463 0.187 Uiso calc R 1 1 . .
    H H18C 0.3990 0.2773 0.5137 0.187 Uiso calc R 1 1 . .
    C C20 0.4932(11) -0.1153(7) 0.9374(2) 0.123(2) Uani d . 1 1 . .
    H H20A 0.5437 -0.1930 0.9757 0.185 Uiso calc R 1 1 . .
    H H20B 0.4227 -0.0373 0.9547 0.185 Uiso calc R 1 1 . .
    H H20C 0.6374 -0.0982 0.9099 0.185 Uiso calc R 1 1 . .
loop_
    _atom_site_aniso_label
    _atom_site_aniso_U_11
    _atom_site_aniso_U_22
    _atom_site_aniso_U_33
    _atom_site_aniso_U_12
    _atom_site_aniso_U_13
    _atom_site_aniso_U_23
    Mn1 0.0294(3) 0.0244(3) 0.0481(3) 0.00030(19) -0.0057(2) -0.0157(2)
    O1 0.0298(13) 0.0262(11) 0.0574(14) 0.0004(9) -0.0091(10) -0.0188(10)
    O6 0.0336(13) 0.0479(13) 0.0476(14) -0.0115(11) -0.0036(10) -0.0131(11)
    O5 0.0371(14) 0.0578(15) 0.0456(14) -0.0137(11) -0.0057(11) -0.0127(12)
    O3 0.0317(13) 0.0281(11) 0.0536(14) -0.0012(9) -0.0084(10) -0.0181(10)
    O2 0.0421(15) 0.0307(12) 0.0695(16) 0.0061(11) -0.0190(12) -0.0174(11)
    O4 0.0412(15) 0.0268(12) 0.0727(17) 0.0047(11) -0.0160(12) -0.0157(11)
    N4 0.0433(18) 0.0220(13) 0.0554(17) 0.0011(12) -0.0068(14) -0.0150(12)
    N1 0.0303(16) 0.0270(13) 0.0434(15) 0.0008(11) -0.0032(12) -0.0150(12)
    N3 0.0307(15) 0.0263(13) 0.0433(15) -0.0005(11) -0.0031(12) -0.0126(11)
    N2 0.0399(17) 0.0221(13) 0.0530(17) -0.0018(12) -0.0056(13) -0.0162(12)
    C3 0.0326(19) 0.0312(16) 0.0380(18) -0.0054(14) -0.0002(14) -0.0149(14)
    C9 0.0323(19) 0.0228(15) 0.0436(18) -0.0016(14) 0.0002(14) -0.0104(14)
    C8 0.0336(19) 0.0331(17) 0.0435(19) -0.0053(14) -0.0004(15) -0.0174(14)
    C16 0.040(2) 0.0300(17) 0.0450(19) -0.0051(15) -0.0039(16) -0.0119(15)
    C2 0.0335(19) 0.0209(15) 0.0425(18) -0.0014(13) -0.0013(14) -0.0110(13)
    C12 0.038(2) 0.0433(19) 0.049(2) -0.0049(16) -0.0007(16) -0.0127(16)
    C7 0.055(3) 0.0373(19) 0.056(2) -0.0115(17) 0.0024(19) -0.0234(17)
    C15 0.064(3) 0.042(2) 0.069(3) -0.0064(19) -0.010(2) -0.0322(19)
    C10 0.0329(19) 0.0226(15) 0.0449(19) -0.0029(13) 0.0014(14) -0.0096(13)
    C11 0.0350(19) 0.0278(16) 0.0371(17) -0.0052(14) -0.0031(14) -0.0122(13)
    C4 0.039(2) 0.0414(19) 0.057(2) 0.0008(16) -0.0056(17) -0.0199(17)
    C5 0.042(2) 0.059(2) 0.053(2) -0.0095(18) -0.0128(18) -0.0189(19)
    C1 0.0315(19) 0.0249(16) 0.0449(19) 0.0005(14) -0.0025(15) -0.0110(14)
    C6 0.060(3) 0.059(2) 0.056(2) -0.023(2) -0.006(2) -0.026(2)
    C13 0.046(2) 0.067(3) 0.056(2) -0.014(2) -0.0121(18) -0.020(2)
    C14 0.071(3) 0.062(3) 0.067(3) -0.018(2) -0.017(2) -0.031(2)
    C17 0.074(3) 0.069(3) 0.062(3) -0.014(2) -0.018(2) 0.002(2)
    C19 0.079(3) 0.070(3) 0.081(3) -0.028(3) -0.036(3) 0.022(2)
    C18 0.105(5) 0.218(7) 0.059(3) -0.087(5) -0.022(3) -0.004(4)
    C20 0.111(5) 0.208(7) 0.058(3) -0.090(5) -0.027(3) 0.005(4)
_geom_special_details
;
All e.s.d.'s (except the e.s.d. in the dihedral angle between two l.s. planes)
are estimated using the full covariance matrix. The cell e.s.d.'s are taken
into account individually in the estimation of e.s.d.'s in distances, angles
and torsion angles; correlations between e.s.d.'s in cell parameters are only
used when they are defined by crystal symmetry. An approximate (isotropic)
treatment of cell e.s.d.'s is used for estimating e.s.d.'s involving l.s.
planes.
;
loop_
    _geom_bond_atom_site_label_1
    _geom_bond_atom_site_label_2
    _geom_bond_site_symmetry_2
    _geom_bond_distance
    _geom_bond_publ_flag
    Mn1 O1 . 2.197(2) ?
    Mn1 O3 . 2.201(2) ?
    Mn1 O5 . 2.220(2) ?
    Mn1 N1 . 2.227(2) ?
    Mn1 N3 . 2.230(2) ?
    Mn1 O6 . 2.235(2) ?
    O1 C1 . 1.273(3) ?
    O6 C19 . 1.393(4) ?
    O6 H6A . 0.8535 ?
    O5 C17 . 1.405(4) ?
    O5 H5A . 0.8546 ?
    O3 C9 . 1.271(3) ?
    O2 C1 . 1.226(3) ?
    O4 C9 . 1.226(3) ?
    N4 C10 . 1.355(4) ?
    N4 C16 . 1.366(4) ?
    N4 H4 . 0.8600 ?
    N1 C2 . 1.323(4) ?
    N1 C3 . 1.380(4) ?
    N3 C10 . 1.316(4) ?
    N3 C11 . 1.378(4) ?
    N2 C2 . 1.343(4) ?
    N2 C8 . 1.371(4) ?
    N2 H2 . 0.8600 ?
    C3 C4 . 1.397(4) ?
    C3 C8 . 1.403(4) ?
    C9 C10 . 1.492(4) ?
    C8 C7 . 1.392(5) ?
    C16 C15 . 1.388(4) ?
    C16 C11 . 1.402(4) ?
    C2 C1 . 1.494(4) ?
    C12 C13 . 1.376(5) ?
    C12 C11 . 1.391(4) ?
    C12 H12 . 0.9300 ?
    C7 C6 . 1.369(5) ?
    C7 H7 . 0.9300 ?
    C15 C14 . 1.363(5) ?
    C15 H15 . 0.9300 ?
    C4 C5 . 1.368(5) ?
    C4 H4A . 0.9300 ?
    C5 C6 . 1.401(5) ?
    C5 H5 . 0.9300 ?
    C6 H6 . 0.9300 ?
    C13 C14 . 1.395(5) ?
    C13 H13 . 0.9300 ?
    C14 H14 . 0.9300 ?
    C17 C18 . 1.404(6) ?
    C17 H17A . 0.9700 ?
    C17 H17B . 0.9700 ?
    C19 C20 . 1.384(6) ?
    C19 H19A . 0.9700 ?
    C19 H19B . 0.9700 ?
    C18 H18A . 0.9600 ?
    C18 H18B . 0.9600 ?
    C18 H18C . 0.9600 ?
    C20 H20A . 0.9600 ?
    C20 H20B . 0.9600 ?
    C20 H20C . 0.9600 ?
loop_
    _geom_angle_atom_site_label_1
    _geom_angle_atom_site_label_2
    _geom_angle_atom_site_label_3
    _geom_angle_site_symmetry_1
    _geom_angle_site_symmetry_3
    _geom_angle
    _geom_angle_publ_flag
    O1 Mn1 O3 . . 179.29(8) ?
    O1 Mn1 O5 . . 89.01(8) ?
    O3 Mn1 O5 . . 91.60(8) ?
    O1 Mn1 N1 . . 76.37(8) ?
    O3 Mn1 N1 . . 103.94(8) ?
    O5 Mn1 N1 . . 93.63(9) ?
    O1 Mn1 N3 . . 103.36(8) ?
    O3 Mn1 N3 . . 76.30(8) ?
    O5 Mn1 N3 . . 88.43(9) ?
    N1 Mn1 N3 . . 177.92(9) ?
    O1 Mn1 O6 . . 91.49(8) ?
    O3 Mn1 O6 . . 87.90(8) ?
    O5 Mn1 O6 . . 179.50(8) ?
    N1 Mn1 O6 . . 86.45(9) ?
    N3 Mn1 O6 . . 91.50(9) ?
    C1 O1 Mn1 . . 116.15(19) ?
    C19 O6 Mn1 . . 134.0(3) ?
    C19 O6 H6A . . 109.2 ?
    Mn1 O6 H6A . . 115.6 ?
    C17 O5 Mn1 . . 135.8(2) ?
    C17 O5 H5A . . 111.0 ?
    Mn1 O5 H5A . . 112.8 ?
    C9 O3 Mn1 . . 116.57(19) ?
    C10 N4 C16 . . 107.7(3) ?
    C10 N4 H4 . . 126.1 ?
    C16 N4 H4 . . 126.1 ?
    C2 N1 C3 . . 105.3(2) ?
    C2 N1 Mn1 . . 108.91(19) ?
    C3 N1 Mn1 . . 144.9(2) ?
    C10 N3 C11 . . 105.9(2) ?
    C10 N3 Mn1 . . 109.0(2) ?
    C11 N3 Mn1 . . 145.0(2) ?
    C2 N2 C8 . . 107.6(2) ?
    C2 N2 H2 . . 126.2 ?
    C8 N2 H2 . . 126.2 ?
    N1 C3 C4 . . 131.3(3) ?
    N1 C3 C8 . . 109.2(3) ?
    C4 C3 C8 . . 119.5(3) ?
    O4 C9 O3 . . 125.6(3) ?
    O4 C9 C10 . . 120.1(3) ?
    O3 C9 C10 . . 114.3(3) ?
    N2 C8 C7 . . 132.4(3) ?
    N2 C8 C3 . . 105.3(3) ?
    C7 C8 C3 . . 122.3(3) ?
    N4 C16 C15 . . 132.9(3) ?
    N4 C16 C11 . . 105.3(3) ?
    C15 C16 C11 . . 121.8(3) ?
    N1 C2 N2 . . 112.6(3) ?
    N1 C2 C1 . . 122.6(2) ?
    N2 C2 C1 . . 124.8(3) ?
    C13 C12 C11 . . 117.8(3) ?
    C13 C12 H12 . . 121.1 ?
    C11 C12 H12 . . 121.1 ?
    C6 C7 C8 . . 116.9(3) ?
    C6 C7 H7 . . 121.6 ?
    C8 C7 H7 . . 121.6 ?
    C14 C15 C16 . . 117.3(3) ?
    C14 C15 H15 . . 121.3 ?
    C16 C15 H15 . . 121.3 ?
    N3 C10 N4 . . 112.0(3) ?
    N3 C10 C9 . . 123.3(3) ?
    N4 C10 C9 . . 124.7(3) ?
    N3 C11 C12 . . 131.0(3) ?
    N3 C11 C16 . . 109.1(3) ?
    C12 C11 C16 . . 119.9(3) ?
    C5 C4 C3 . . 118.1(3) ?
    C5 C4 H4A . . 120.9 ?
    C3 C4 H4A . . 120.9 ?
    C4 C5 C6 . . 121.6(3) ?
    C4 C5 H5 . . 119.2 ?
    C6 C5 H5 . . 119.2 ?
    O2 C1 O1 . . 126.1(3) ?
    O2 C1 C2 . . 119.4(3) ?
    O1 C1 C2 . . 114.5(2) ?
    C7 C6 C5 . . 121.6(3) ?
    C7 C6 H6 . . 119.2 ?
    C5 C6 H6 . . 119.2 ?
    C12 C13 C14 . . 121.5(4) ?
    C12 C13 H13 . . 119.3 ?
    C14 C13 H13 . . 119.3 ?
    C15 C14 C13 . . 121.6(4) ?
    C15 C14 H14 . . 119.2 ?
    C13 C14 H14 . . 119.2 ?
    C18 C17 O5 . . 114.3(4) ?
    C18 C17 H17A . . 108.7 ?
    O5 C17 H17A . . 108.7 ?
    C18 C17 H17B . . 108.7 ?
    O5 C17 H17B . . 108.7 ?
    H17A C17 H17B . . 107.6 ?
    C20 C19 O6 . . 117.2(4) ?
    C20 C19 H19A . . 108.0 ?
    O6 C19 H19A . . 108.0 ?
    C20 C19 H19B . . 108.0 ?
    O6 C19 H19B . . 108.0 ?
    H19A C19 H19B . . 107.2 ?
    C17 C18 H18A . . 109.5 ?
    C17 C18 H18B . . 109.5 ?
    H18A C18 H18B . . 109.5 ?
    C17 C18 H18C . . 109.5 ?
    H18A C18 H18C . . 109.5 ?
    H18B C18 H18C . . 109.5 ?
    C19 C20 H20A . . 109.5 ?
    C19 C20 H20B . . 109.5 ?
    H20A C20 H20B . . 109.5 ?
    C19 C20 H20C . . 109.5 ?
    H20A C20 H20C . . 109.5 ?
    H20B C20 H20C . . 109.5 ?
loop_
    _geom_torsion_atom_site_label_1
    _geom_torsion_atom_site_label_2
    _geom_torsion_atom_site_label_3
    _geom_torsion_atom_site_label_4
    _geom_torsion_site_symmetry_1
    _geom_torsion_site_symmetry_2
    _geom_torsion_site_symmetry_3
    _geom_torsion_site_symmetry_4
    _geom_torsion
    _geom_torsion_publ_flag
    O5 Mn1 O1 C1 . . . . -104.5(2) ?
    N1 Mn1 O1 C1 . . . . -10.5(2) ?
    N3 Mn1 O1 C1 . . . . 167.4(2) ?
    O6 Mn1 O1 C1 . . . . 75.5(2) ?
    O1 Mn1 O6 C19 . . . . 16.9(3) ?
    O3 Mn1 O6 C19 . . . . -162.8(3) ?
    N1 Mn1 O6 C19 . . . . 93.1(3) ?
    N3 Mn1 O6 C19 . . . . -86.5(3) ?
    O1 Mn1 O5 C17 . . . . 155.4(3) ?
    O3 Mn1 O5 C17 . . . . -24.9(3) ?
    N1 Mn1 O5 C17 . . . . 79.1(3) ?
    N3 Mn1 O5 C17 . . . . -101.2(3) ?
    O5 Mn1 O3 C9 . . . . -81.6(2) ?
    N1 Mn1 O3 C9 . . . . -175.8(2) ?
    N3 Mn1 O3 C9 . . . . 6.4(2) ?
    O6 Mn1 O3 C9 . . . . 98.4(2) ?
    O1 Mn1 N1 C2 . . . . 9.8(2) ?
    O3 Mn1 N1 C2 . . . . -169.5(2) ?
    O5 Mn1 N1 C2 . . . . 97.9(2) ?
    O6 Mn1 N1 C2 . . . . -82.6(2) ?
    O1 Mn1 N1 C3 . . . . 176.6(4) ?
    O3 Mn1 N1 C3 . . . . -2.8(4) ?
    O5 Mn1 N1 C3 . . . . -95.3(4) ?
    O6 Mn1 N1 C3 . . . . 84.2(4) ?
    O1 Mn1 N3 C10 . . . . 175.0(2) ?
    O3 Mn1 N3 C10 . . . . -5.7(2) ?
    O5 Mn1 N3 C10 . . . . 86.4(2) ?
    O6 Mn1 N3 C10 . . . . -93.2(2) ?
    O1 Mn1 N3 C11 . . . . -0.2(4) ?
    O3 Mn1 N3 C11 . . . . 179.1(4) ?
    O5 Mn1 N3 C11 . . . . -88.8(4) ?
    O6 Mn1 N3 C11 . . . . 91.7(4) ?
    C2 N1 C3 C4 . . . . 178.9(3) ?
    Mn1 N1 C3 C4 . . . . 11.9(6) ?
    C2 N1 C3 C8 . . . . 0.0(3) ?
    Mn1 N1 C3 C8 . . . . -167.0(3) ?
    Mn1 O3 C9 O4 . . . . 174.7(3) ?
    Mn1 O3 C9 C10 . . . . -5.6(3) ?
    C2 N2 C8 C7 . . . . -178.4(4) ?
    C2 N2 C8 C3 . . . . -0.2(4) ?
    N1 C3 C8 N2 . . . . 0.1(4) ?
    C4 C3 C8 N2 . . . . -178.9(3) ?
    N1 C3 C8 C7 . . . . 178.5(3) ?
    C4 C3 C8 C7 . . . . -0.5(5) ?
    C10 N4 C16 C15 . . . . -179.4(4) ?
    C10 N4 C16 C11 . . . . 1.5(4) ?
    C3 N1 C2 N2 . . . . -0.1(4) ?
    Mn1 N1 C2 N2 . . . . 172.0(2) ?
    C3 N1 C2 C1 . . . . 178.4(3) ?
    Mn1 N1 C2 C1 . . . . -9.5(4) ?
    C8 N2 C2 N1 . . . . 0.2(4) ?
    C8 N2 C2 C1 . . . . -178.3(3) ?
    N2 C8 C7 C6 . . . . 178.8(4) ?
    C3 C8 C7 C6 . . . . 0.9(5) ?
    N4 C16 C15 C14 . . . . -178.6(4) ?
    C11 C16 C15 C14 . . . . 0.5(6) ?
    C11 N3 C10 N4 . . . . 0.5(4) ?
    Mn1 N3 C10 N4 . . . . -176.7(2) ?
    C11 N3 C10 C9 . . . . -177.6(3) ?
    Mn1 N3 C10 C9 . . . . 5.3(4) ?
    C16 N4 C10 N3 . . . . -1.2(4) ?
    C16 N4 C10 C9 . . . . 176.8(3) ?
    O4 C9 C10 N3 . . . . 179.7(3) ?
    O3 C9 C10 N3 . . . . 0.0(5) ?
    O4 C9 C10 N4 . . . . 1.9(5) ?
    O3 C9 C10 N4 . . . . -177.9(3) ?
    C10 N3 C11 C12 . . . . -178.8(3) ?
    Mn1 N3 C11 C12 . . . . -3.6(6) ?
    C10 N3 C11 C16 . . . . 0.5(4) ?
    Mn1 N3 C11 C16 . . . . 175.7(3) ?
    C13 C12 C11 N3 . . . . 179.8(3) ?
    C13 C12 C11 C16 . . . . 0.5(5) ?
    N4 C16 C11 N3 . . . . -1.2(4) ?
    C15 C16 C11 N3 . . . . 179.5(3) ?
    N4 C16 C11 C12 . . . . 178.2(3) ?
    C15 C16 C11 C12 . . . . -1.1(5) ?
    N1 C3 C4 C5 . . . . -179.1(3) ?
    C8 C3 C4 C5 . . . . -0.4(5) ?
    C3 C4 C5 C6 . . . . 0.8(6) ?
    Mn1 O1 C1 O2 . . . . -171.0(3) ?
    Mn1 O1 C1 C2 . . . . 8.8(3) ?
    N1 C2 C1 O2 . . . . -179.3(3) ?
    N2 C2 C1 O2 . . . . -0.9(5) ?
    N1 C2 C1 O1 . . . . 0.9(4) ?
    N2 C2 C1 O1 . . . . 179.3(3) ?
    C8 C7 C6 C5 . . . . -0.5(6) ?
    C4 C5 C6 C7 . . . . -0.3(6) ?
    C11 C12 C13 C14 . . . . 0.5(6) ?
    C16 C15 C14 C13 . . . . 0.6(6) ?
    C12 C13 C14 C15 . . . . -1.2(6) ?
    Mn1 O5 C17 C18 . . . . -40.2(6) ?
    Mn1 O6 C19 C20 . . . . 45.1(7) ?
loop_
    _geom_hbond_atom_site_label_D
    _geom_hbond_atom_site_label_H
    _geom_hbond_atom_site_label_A
    _geom_hbond_site_symmetry_A
    _geom_hbond_distance_DH
    _geom_hbond_distance_HA
    _geom_hbond_distance_DA
    _geom_hbond_angle_DHA
    N2 H2 O4 1_645 0.86 1.96 2.766(3) 155
    N4 H4 O2 1_465 0.86 1.97 2.786(3) 158
    O5 H5A O3 1_655 0.85 1.89 2.710(3) 161
    O6 H6A O1 1_455 0.85 1.88 2.692(3) 158
data_global
_journal_date_recd_electronic     2012-09-12
_journal_date_accepted     2012-09-16
_journal_name_full     'Acta Crystallographica, Section E'
_journal_year     2012
_journal_volume     68
_journal_issue     10
_journal_page_first     m1288
_journal_page_last     m1288
_journal_paper_category     QM
_journal_paper_doi     10.1107/S1600536812039475
_journal_coeditor_code     CV5342
_publ_contact_author_name     'Jian-Hua Nie'
_publ_contact_author_address
;
Zhongshan Polytechnic
Zhongshan
Guangdong 528404
People's Republic of China
;
_publ_contact_author_email     cwzmmc@yahoo.cn
_publ_contact_author_fax     ?
_publ_contact_author_phone     ?
_publ_section_title
;\
Bis(1<i>H</i>-benzimidazole-2-carboxylato-\
\k^2^<i>N</i>^3^,<i>O</i>)bis(ethanol-\k<i>O</i>)manganese(II)
;
loop_
    _publ_author_name
    _publ_author_address
    'Nie, Jian-Hua'
;
Zhongshan Polytechnic
Zhongshan
Guangdong 528404
People's Republic of China
;
    'Lin, Yue-Hua'
;
Zhongshan Polytechnic
Zhongshan
Guangdong 528404
People's Republic of China
;
    'Xu, Chun-Tao'
;
Zhongshan Polytechnic
Zhongshan
Guangdong 528404
People's Republic of China
;
