# Supplementary material for: Bis(1H-benzimidazole-2-carboxyl­ato-κ2 N 3,O)bis­(ethanol-κO)manganese(II)
Source: Acta Crystallogr Sect E Struct Rep Online. 2012 Sep 22;68(Pt 10):m1288. doi: 10.1107/S1600536812039475 (PMC3470162; doi:10.1107/S1600536812039475)
Supplement: Supplementary file 2 [file e-68-m1288-Isup2.hkl]

# 
# h,k,l, Fc-squared, Fo-squared, sigma(Fo-squared) and status flag 
# 
data_I
_shelx_title '    1 in P-1' 
_shelx_refln_list_code          4 
_shelx_F_calc_maximum      274.90 
_exptl_crystal_F_000       486.00 
_reflns_d_resolution_high  0.8332 
 
loop_ 
 _symmetry_equiv_pos_as_xyz 
 'x, y, z' 
 '-x, -y, -z' 
 
_cell_length_a     5.4176 
_cell_length_b    10.3577 
_cell_length_c    19.8530 
_cell_angle_alpha  75.671 
_cell_angle_beta   88.294 
_cell_angle_gamma  78.230 
 
_shelx_F_squared_multiplier     1.000 
 
loop_ 
 _refln_index_h 
 _refln_index_k 
 _refln_index_l 
 _refln_F_squared_calc 
 _refln_F_squared_meas 
 _refln_F_squared_sigma 
 _refln_observed_status 
   1   0   0     4922.42     5091.03     67.06 o 
   2   0   0     1903.99     1981.02     37.21 o 
   3   0   0      599.20      599.58     21.66 o 
   4   0   0       59.31       54.48     10.12 o 
   6   0   0        4.99       11.46     11.09 o 
  -6   1   0        9.99        2.01      9.90 o 
  -4   1   0        7.21       16.24      4.45 o 
  -3   1   0      609.28      637.45     14.84 o 
  -2   1   0      633.34      546.06     11.02 o 
  -1   1   0     3556.66     3764.96     34.99 o 
   0   1   0     2799.20     2846.48     41.90 o 
   1   1   0      232.44      258.78      9.08 o 
   2   1   0      261.25      263.55     12.35 o 
   3   1   0      931.81      889.70     27.61 o 
   4   1   0      625.24      638.81     26.72 o 
   5   1   0       74.53      111.19     16.00 o 
  -6   2   0       17.34       10.12     10.72 o 
  -5   2   0       11.39       -3.65      7.52 o 
  -4   2   0        2.71        1.27      4.76 o 
  -3   2   0       15.08       16.07      3.77 o 
  -2   2   0      384.07      404.02     10.72 o 
  -1   2   0     1244.28     1285.64     14.84 o 
   0   2   0     3600.80     3956.27     29.57 o 
   1   2   0      373.58      351.00     11.95 o 
   2   2   0      740.97      811.78     23.37 o 
   3   2   0     3030.84     3030.89     59.69 o 
   4   2   0     2191.88     2250.60     55.00 o 
   5   2   0       78.70       85.00     14.81 o 
  -5   3   0       78.74       78.00     15.18 o 
  -4   3   0       97.16      112.61     14.44 o 
  -3   3   0        7.86       11.62      3.50 o 
  -2   3   0        2.45        2.92      1.74 o 
  -1   3   0       60.10       63.37      3.34 o 
   0   3   0       11.02       13.34      1.57 o 
   1   3   0      233.50      252.58      7.74 o 
   2   3   0     1295.97     1154.56     20.93 o 
   3   3   0       13.70        9.38      5.66 o 
   4   3   0      788.15      743.60     31.04 o 
   5   3   0       45.51       41.83     12.95 o 
   6   3   0       29.74       15.56     13.40 o 
  -5   4   0      130.89      147.37     19.43 o 
  -4   4   0      102.26       81.57     13.77 o 
  -3   4   0        5.67        0.60      2.86 o 
  -2   4   0       11.34       10.63      2.13 o 
  -1   4   0       39.81       46.48      3.87 o 
   0   4   0      124.89      152.21      4.64 o 
   1   4   0      217.89      213.45      5.14 o 
   2   4   0      971.38     1006.06     20.58 o 
   3   4   0       53.21       59.10     10.27 o 
   4   4   0        2.93        1.27      7.00 o 
   5   4   0       16.67        1.41      9.90 o 
   6   4   0        1.17        6.93      6.67 o 
  -5   5   0        5.75        8.48     11.24 o 
  -4   5   0      142.86      117.67     16.30 o 
  -3   5   0       33.28       26.00      4.64 o 
  -2   5   0     1055.35     1062.54     19.97 o 
  -1   5   0      223.35      207.79      5.84 o 
   0   5   0       48.48       52.09      3.47 o 
   1   5   0        0.96        1.91      1.96 o 
   2   5   0       24.13       20.70      4.63 o 
   3   5   0        8.23        7.20      4.17 o 
   4   5   0       14.09       28.21      9.75 o 
   5   5   0       61.95       56.39      9.70 o 
   6   5   0      320.47      274.19     23.37 o 
  -4   6   0      318.23      264.81     22.85 o 
  -3   6   0     2704.08     2609.34     62.67 o 
  -2   6   0      521.46      503.04     28.65 o 
  -1   6   0      733.02      714.11     12.09 o 
   0   6   0      530.64      492.53      9.95 o 
   1   6   0      100.55       90.07      4.69 o 
   2   6   0        8.52       17.21      4.52 o 
   3   6   0       36.15       33.31      6.45 o 
   4   6   0       80.51       61.40     13.69 o 
   5   6   0       40.79       36.84     12.88 o 
   6   6   0      182.40      158.01     20.54 o 
  -4   7   0        4.65        5.73      9.23 o 
  -3   7   0      982.35     1048.38     39.07 o 
  -2   7   0      104.75      120.36     15.37 o 
  -1   7   0      687.34      704.49     17.47 o 
   0   7   0      322.99      349.22      9.06 o 
   1   7   0      153.57      143.88      5.98 o 
   2   7   0       72.58       66.81      7.63 o 
   3   7   0       95.34      108.32     10.56 o 
   4   7   0        9.51       -3.35      8.71 o 
   5   7   0       12.87       17.49     12.88 o 
  -3   8   0       28.65       55.00     12.65 o 
  -2   8   0      107.55      149.23     15.85 o 
  -1   8   0      285.87      233.09     27.84 o 
   0   8   0     1534.10     1680.68     47.08 o 
   1   8   0      644.57      700.09     18.96 o 
   2   8   0       97.15      110.18     11.57 o 
   3   8   0      117.24      132.63     12.15 o 
   4   8   0        2.12       12.50     10.05 o 
   5   8   0        0.68        1.04     11.91 o 
  -3   9   0       21.08       24.56     10.94 o 
  -2   9   0       41.77       26.50      9.97 o 
  -1   9   0        7.28       10.72      5.28 o 
   0   9   0       66.28       77.70     11.83 o 
   1   9   0      724.80      769.61     21.02 o 
   2   9   0      310.40      324.90     15.27 o 
   3   9   0        8.17        7.84      6.33 o 
   4   9   0       88.51       88.57     19.05 o 
   5   9   0        5.06      -16.41     10.94 o 
  -2  10   0       67.62       70.41     14.07 o 
  -1  10   0      644.99      630.18     20.17 o 
   0  10   0        7.62        8.56      6.77 o 
   1  10   0      116.91      108.81     15.56 o 
   2  10   0       59.42       73.55      9.80 o 
   3  10   0        9.53       14.78     13.29 o 
   4  10   0      285.09      310.29     30.89 o 
   0  11   0      204.08      232.96     21.73 o 
   1  11   0       96.63       55.97     13.69 o 
   2  11   0      150.75      127.87     30.33 o 
   3  11   0       57.36       66.62     11.46 o 
   1  12   0       19.92       17.49      9.97 o 
  -3 -11   1        9.67       19.73      7.70 o 
  -2 -11   1       48.96       41.83     14.36 o 
  -1 -11   1        8.43       -0.60      7.89 o 
   0 -11   1      159.09      191.20     20.39 o 
  -4 -10   1       11.46        1.23      8.58 o 
  -3 -10   1       65.37       80.41     12.80 o 
  -2 -10   1       23.39        8.49      6.04 o 
  -1 -10   1       30.84       25.16     10.27 o 
   0 -10   1        2.41       -0.45      6.25 o 
   1 -10   1      419.51      381.81     23.82 o 
   2 -10   1       90.56       60.81     13.69 o 
  -5  -9   1       34.71       35.72     16.45 o 
  -4  -9   1       17.44       22.35      8.57 o 
  -3  -9   1       71.53       66.59     10.36 o 
  -2  -9   1      171.64      139.44     11.66 o 
  -1  -9   1       10.93       10.27      4.74 o 
   0  -9   1        5.73        3.13      5.51 o 
   1  -9   1       22.25       24.04      5.92 o 
   2  -9   1       23.61       23.22      9.82 o 
   3  -9   1       35.14       55.45     14.36 o 
  -5  -8   1      133.66      135.09     23.44 o 
  -4  -8   1        0.54        0.15     10.20 o 
  -3  -8   1       88.53       89.29     14.96 o 
  -2  -8   1       20.83        6.63      4.73 o 
  -1  -8   1      131.94      147.06      9.67 o 
   0  -8   1       79.52       81.87     13.29 o 
   1  -8   1        5.30        7.86      4.17 o 
   2  -8   1       19.95       22.89      8.00 o 
   3  -8   1        1.70        2.53      7.67 o 
  -5  -7   1      319.84      334.40     29.03 o 
  -4  -7   1      137.30      198.94     22.25 o 
  -3  -7   1      876.23      955.20     26.33 o 
  -2  -7   1       19.02       22.51      5.50 o 
  -1  -7   1      100.97       90.50     15.56 o 
   0  -7   1       31.33       36.27      5.15 o 
   1  -7   1       76.09       82.47     11.13 o 
   2  -7   1        0.24        7.30      3.79 o 
   3  -7   1       15.36       29.10     10.57 o 
   4  -7   1        2.42        4.99      9.01 o 
  -6  -6   1      122.68      106.36     18.38 o 
  -5  -6   1      182.91      165.38     20.32 o 
  -4  -6   1      561.91      571.16     21.23 o 
  -3  -6   1      510.86      473.67     18.94 o 
  -2  -6   1     2529.41     2506.97     39.00 o 
  -1  -6   1      321.50      313.45      7.70 o 
   0  -6   1     1625.33     1847.52     21.59 o 
   1  -6   1      371.97      387.15     17.49 o 
   2  -6   1      242.36      262.78     10.61 o 
   3  -6   1      154.20      186.74     17.79 o 
   4  -6   1        0.00        5.73      8.78 o 
  -6  -5   1       62.50       52.62     10.66 o 
  -5  -5   1      114.19      138.96     19.80 o 
  -4  -5   1       33.90       29.25     10.49 o 
  -3  -5   1      125.67      121.29      9.55 o 
  -2  -5   1     1409.82     1361.49     34.20 o 
  -1  -5   1     2777.34     2798.65     26.60 o 
   0  -5   1     2168.10     2280.40     27.57 o 
   1  -5   1      320.94      255.52      6.33 o 
   2  -5   1     1060.87     1155.81     21.48 o 
   3  -5   1       19.47       18.27      4.26 o 
   4  -5   1       39.53       36.25     10.87 o 
   5  -5   1        0.87        8.63     10.20 o 
  -6  -4   1       15.58        9.75     13.40 o 
  -5  -4   1       10.28        4.24      9.68 o 
  -4  -4   1        4.82        0.74      6.92 o 
  -3  -4   1       89.36      103.08     12.43 o 
  -2  -4   1     2046.72     2225.37     33.07 o 
  -1  -4   1     2032.82     2142.56     20.53 o 
   0  -4   1     1141.54     1443.76     16.01 o 
   1  -4   1     1469.33     1417.07     15.57 o 
   2  -4   1       10.51       15.76      3.43 o 
   3  -4   1      129.99      108.90      7.57 o 
   4  -4   1      255.52      228.49     19.95 o 
   5  -4   1       16.15       15.93     11.09 o 
  -6  -3   1        2.89        4.32     11.91 o 
  -5  -3   1        0.53        7.22      9.82 o 
  -4  -3   1       19.94       13.55      7.52 o 
  -3  -3   1       34.75       38.26      8.19 o 
  -2  -3   1     1313.83     1305.13     22.70 o 
  -1  -3   1       65.32       61.27      4.34 o 
   0  -3   1       85.61       80.19      3.06 o 
   1  -3   1     2721.72     2993.21     29.74 o 
   2  -3   1      464.41      468.59     15.33 o 
   3  -3   1      379.83      343.48     15.18 o 
   4  -3   1       82.39       91.32     10.57 o 
   5  -3   1       80.04       72.94     14.81 o 
  -6  -2   1       19.00       15.85     13.25 o 
  -5  -2   1        2.43        2.83      8.56 o 
  -4  -2   1      130.59      155.33     16.00 o 
  -3  -2   1        0.69        4.02      5.14 o 
  -2  -2   1       14.29       10.79      4.17 o 
  -1  -2   1      111.05      131.67      8.11 o 
   0  -2   1     3567.05     3678.61     54.74 o 
   1  -2   1      782.10      788.26     16.75 o 
   2  -2   1     3720.63     4173.20     60.88 o 
   3  -2   1       22.25       17.42      4.13 o 
   4  -2   1      171.86      183.98     13.32 o 
   6  -2   1       31.48       60.58     16.08 o 
  -5  -1   1        1.59        3.35      9.08 o 
  -4  -1   1       15.39       10.49      7.14 o 
  -3  -1   1       52.79       51.50      8.78 o 
  -2  -1   1        1.28       -1.86      2.75 o 
  -1  -1   1       61.93       60.14      3.32 o 
   0  -1   1      871.89      827.97      9.47 o 
   1  -1   1      564.57      583.13     11.83 o 
   2  -1   1     1767.98     1813.69     42.39 o 
   3  -1   1     2362.57     2560.68     33.66 o 
   4  -1   1      245.98      257.89     15.41 o 
   6  -1   1       63.32       53.96     14.44 o 
  -6   0   1      377.92      398.85     26.42 o 
  -5   0   1      721.39      745.23     22.30 o 
  -4   0   1      331.62      379.50     20.77 o 
  -3   0   1     1023.34     1213.68     33.05 o 
  -2   0   1       51.59       47.19      6.25 o 
  -1   0   1      558.93      586.56     13.99 o 
   1   0   1       67.25       64.30      3.94 o 
   2   0   1      916.12      899.75     21.51 o 
   3   0   1        8.23       17.12      5.81 o 
   4   0   1       17.14        6.40      6.33 o 
   5   0   1     1210.71     1344.97     42.05 o 
  -6   1   1        1.20       -5.95      8.63 o 
  -5   1   1      707.03      724.10     31.63 o 
  -4   1   1      300.46      326.52     12.53 o 
  -3   1   1     2116.02     2254.48     31.01 o 
  -2   1   1       38.14       23.42      3.09 o 
  -1   1   1      456.64      526.94      6.75 o 
   0   1   1       24.24       28.77      1.13 o 
   1   1   1       78.19       97.57      5.58 o 
   2   1   1        7.99        6.33      3.80 o 
   3   1   1       39.07       30.96      6.92 o 
   4   1   1      277.42      291.68     18.16 o 
   5   1   1        9.54        2.16      8.93 o 
  -6   2   1       39.55       37.96     13.32 o 
  -5   2   1       13.02       32.60     11.16 o 
  -4   2   1      225.40      254.17     17.71 o 
  -3   2   1       22.19       30.03      3.71 o 
  -2   2   1     2732.05     2893.73     27.04 o 
  -1   2   1     5634.82     5784.00     44.87 o 
   0   2   1       46.17       37.27      2.55 o 
   1   2   1      724.78      778.41     12.92 o 
   2   2   1       19.76       24.19      5.43 o 
   3   2   1       21.61       13.99      6.25 o 
   4   2   1       70.57       73.39     12.13 o 
   5   2   1       34.63       68.10     12.50 o 
  -5   3   1      186.35      158.90     18.61 o 
  -4   3   1      479.23      578.74     27.39 o 
  -3   3   1       70.06       63.21      4.70 o 
  -2   3   1     1305.49     1311.07     16.07 o 
  -1   3   1      760.69      733.33      9.54 o 
   0   3   1      108.81       93.01      3.15 o 
   1   3   1       36.19       60.98      6.77 o 
   2   3   1      601.15      470.75     18.16 o 
   3   3   1       46.12       33.49      7.81 o 
   4   3   1       64.96       79.86     13.17 o 
   5   3   1       12.78       13.69     10.20 o 
   6   3   1        5.66        4.61      8.11 o 
  -5   4   1       80.90       71.30     14.96 o 
  -4   4   1        8.12       11.76      7.81 o 
  -3   4   1        8.54       11.65      3.56 o 
  -2   4   1      348.31      320.04      7.59 o 
  -1   4   1      693.87      684.56     10.03 o 
   0   4   1      102.83      125.47      4.16 o 
   1   4   1     1101.67     1085.74     13.35 o 
   2   4   1     1139.13      983.51     20.05 o 
   3   4   1      145.89      149.90     13.77 o 
   4   4   1      117.33      117.52     15.11 o 
   5   4   1       32.38       31.46      7.55 o 
   6   4   1       10.57        5.43      9.15 o 
  -5   5   1        7.38        9.23     10.20 o 
  -4   5   1       35.92       29.32     10.42 o 
  -3   5   1      189.60      176.62     16.30 o 
  -2   5   1     1229.73     1190.61     20.90 o 
  -1   5   1     1881.90     2007.20     21.37 o 
   0   5   1     2311.04     2454.64     24.36 o 
   1   5   1     1918.39     1956.61     26.26 o 
   2   5   1      779.23      791.42     28.77 o 
   3   5   1     1113.60     1194.85     37.66 o 
   4   5   1       41.30       33.42     10.27 o 
   5   5   1       57.65       57.01     13.62 o 
   6   5   1        5.29        5.95      9.53 o 
  -4   6   1        0.60        5.28      8.11 o 
  -3   6   1      135.72      169.62     17.12 o 
  -2   6   1      123.44      123.04      9.45 o 
  -1   6   1      695.23      685.04     11.91 o 
   0   6   1      230.91      177.15      8.04 o 
   1   6   1       99.69       81.94      6.16 o 
   2   6   1     4659.60     4968.04     61.15 o 
   3   6   1     1030.17     1149.61     26.94 o 
   4   6   1      151.37      141.56     17.71 o 
   5   6   1      138.20      148.93     19.65 o 
   6   6   1       69.92       69.44     16.45 o 
  -4   7   1        1.28        2.38      9.01 o 
  -3   7   1        9.60       29.77      9.75 o 
  -2   7   1        4.21        1.40      3.35 o 
  -1   7   1      168.73      162.17      8.86 o 
   0   7   1       96.52       93.80      5.25 o 
   1   7   1       56.07       50.30      7.56 o 
   2   7   1       21.93       16.47      5.08 o 
   3   7   1      338.72      294.63     47.71 o 
   4   7   1       36.80       46.00     12.95 o 
   5   7   1      361.53      329.19     26.27 o 
  -3   8   1        7.25       15.11      9.30 o 
  -2   8   1       10.61        7.96      7.29 o 
  -1   8   1        4.50        9.44      3.76 o 
   0   8   1      125.12      137.65      6.75 o 
   1   8   1      118.78      125.31      8.96 o 
   2   8   1      252.81      226.94     12.30 o 
   3   8   1      228.70      255.54     15.52 o 
   4   8   1       14.62      -12.06      8.04 o 
   5   8   1      148.85      214.65     25.98 o 
  -3   9   1       35.43       38.40     12.95 o 
  -2   9   1      120.63      118.93     15.56 o 
  -1   9   1        1.36        3.01      4.00 o 
   0   9   1       11.94       17.22      4.45 o 
   1   9   1        4.79       13.55      4.89 o 
   2   9   1      124.30      121.80     31.26 o 
   3   9   1       10.17        8.46      8.11 o 
   4   9   1       65.07       68.25     16.75 o 
   5   9   1       76.06       63.49     19.50 o 
  -2  10   1      125.56      117.59     16.37 o 
  -1  10   1      339.12      345.71     21.14 o 
   0  10   1        8.58        8.19      6.85 o 
   1  10   1       64.06      109.71     15.18 o 
   2  10   1      103.25      115.54     14.14 o 
   3  10   1        2.71       -1.19      5.62 o 
   4  10   1      130.53      118.34     21.73 o 
   0  11   1      282.93      332.84     24.26 o 
   1  11   1       64.74       80.31     14.96 o 
   2  11   1       15.85       12.84      6.81 o 
   3  11   1        3.18        3.20      7.41 o 
   1  12   1       24.89       34.39     12.88 o 
   2  12   1      137.13      105.91     19.72 o 
  -3 -11   2        4.17        6.33     10.94 o 
  -2 -11   2       98.67      113.20     19.35 o 
  -1 -11   2       13.62        0.52      8.11 o 
   0 -11   2       96.70       94.22     16.15 o 
  -4 -10   2      117.08      142.56     16.60 o 
  -3 -10   2        9.36       10.98      7.52 o 
  -2 -10   2       40.40       29.93      7.34 o 
  -1 -10   2        1.79        3.05      6.33 o 
   0 -10   2        3.18       -3.35      6.92 o 
   1 -10   2      446.72      451.85     26.42 o 
   2 -10   2       29.89       20.10     10.20 o 
  -5  -9   2        1.85       11.09     13.55 o 
  -4  -9   2       66.65       73.48     12.58 o 
  -3  -9   2       91.52      101.46     12.26 o 
  -2  -9   2      150.91      148.79     11.83 o 
  -1  -9   2      694.64      632.48     29.32 o 
   0  -9   2       12.10        5.36      6.48 o 
   1  -9   2       17.60       20.74      5.80 o 
   2  -9   2        8.65       12.80      9.38 o 
   3  -9   2       64.95       82.17     16.52 o 
  -5  -8   2        0.97        6.92     11.83 o 
  -4  -8   2       53.70       41.52     13.81 o 
  -3  -8   2      167.94      166.44     13.38 o 
  -2  -8   2        0.73        0.58      3.93 o 
  -1  -8   2      460.40      439.22     26.83 o 
   0  -8   2     1418.40     1453.93     41.38 o 
   1  -8   2        2.28        3.92      5.21 o 
   2  -8   2      242.16      233.30     12.24 o 
   3  -8   2        0.80       11.39      9.08 o 
  -5  -7   2        0.86        3.94     11.09 o 
  -4  -7   2        6.20       -7.91      5.27 o 
  -3  -7   2       18.02       26.10      6.81 o 
  -2  -7   2       10.21       14.79      5.47 o 
  -1  -7   2      331.84      289.29     11.87 o 
   0  -7   2      921.75     1000.11     15.98 o 
   1  -7   2      340.34      371.55     12.93 o 
   2  -7   2      431.86      396.99     20.80 o 
   3  -7   2      934.26      911.51     36.84 o 
   4  -7   2       55.76       18.46     10.94 o 
  -6  -6   2      196.29      185.62     21.73 o 
  -5  -6   2       18.51       29.77     13.32 o 
  -4  -6   2      124.96      156.74     18.98 o 
  -3  -6   2       21.78       36.75      6.64 o 
  -2  -6   2       61.56       59.47      7.74 o 
  -1  -6   2      172.01      158.37      5.71 o 
   0  -6   2      731.41      841.69     13.62 o 
   1  -6   2      390.03      419.62     12.68 o 
   2  -6   2      465.37      504.74     14.77 o 
   3  -6   2     1293.96     1216.95     27.98 o 
   4  -6   2      191.76      185.10     20.39 o 
  -6  -5   2       30.88       42.20     16.75 o 
  -5  -5   2      116.39      151.24     21.06 o 
  -4  -5   2        2.40        3.50      7.67 o 
  -3  -5   2        2.32        5.09      3.81 o 
  -2  -5   2       38.93       31.36      5.19 o 
  -1  -5   2        0.65        1.61      1.38 o 
   0  -5   2       87.76      100.73      4.50 o 
   1  -5   2       35.18       28.31      4.04 o 
   2  -5   2      229.40      249.94      9.92 o 
   3  -5   2       24.73       11.19      4.26 o 
   4  -5   2      461.49      374.29     24.56 o 
   5  -5   2        9.57       12.43     10.42 o 
  -6  -4   2       15.91        1.79     12.21 o 
  -5  -4   2      182.75      200.13     21.96 o 
  -4  -4   2       57.23       82.47     13.92 o 
  -3  -4   2      650.64      634.48     22.96 o 
  -2  -4   2      364.80      363.73     12.16 o 
  -1  -4   2      101.04      115.06      3.55 o 
   0  -4   2       48.36       54.82      3.23 o 
   1  -4   2       20.11       17.82      2.08 o 
   2  -4   2        0.70        0.74      2.98 o 
   3  -4   2      375.28      316.84     15.03 o 
   4  -4   2      391.31      370.94     23.07 o 
   5  -4   2       28.58       31.85     12.06 o 
  -6  -3   2       17.76       56.49     15.48 o 
  -5  -3   2      108.72      124.29     17.86 o 
  -4  -3   2      665.15      734.37     31.33 o 
  -3  -3   2       55.39       42.57      8.78 o 
  -2  -3   2     2533.74     2602.01     35.11 o 
  -1  -3   2      441.79      446.62     11.46 o 
   0  -3   2      788.93      773.03     12.18 o 
   1  -3   2      219.29      235.11      9.75 o 
   2  -3   2        0.63        0.15      2.75 o 
   3  -3   2       37.25       32.30      6.48 o 
   4  -3   2        6.30        4.39      6.03 o 
   5  -3   2       57.61       52.77     13.77 o 
  -6  -2   2       14.27        6.33     12.43 o 
  -5  -2   2        2.76        4.99      9.08 o 
  -4  -2   2      763.03      820.19     32.23 o 
  -3  -2   2     1369.57     1349.21     37.66 o 
  -2  -2   2     1872.47     1773.43     26.16 o 
  -1  -2   2     1774.85     1803.41     29.03 o 
   0  -2   2     1995.09     1911.31     20.73 o 
   1  -2   2       57.33       57.61      5.06 o 
   2  -2   2      668.29      743.00     19.95 o 
   3  -2   2       10.49       14.89      4.91 o 
   4  -2   2        6.82       11.76      6.48 o 
  -5  -1   2        3.01       -0.49      5.22 o 
  -4  -1   2      238.83      208.47     17.71 o 
  -3  -1   2     3034.77     3084.33     61.18 o 
  -2  -1   2       10.22       18.83      5.06 o 
  -1  -1   2     6915.07     6970.46     78.68 o 
   0  -1   2     5323.81     5434.89     47.98 o 
   1  -1   2      144.05      180.63      7.44 o 
   2  -1   2     2555.92     2828.62     31.45 o 
   3  -1   2      264.42      283.65      9.63 o 
   4  -1   2       18.56       20.54      7.22 o 
   5  -1   2        0.70        6.33      7.59 o 
  -6   0   2       12.26       13.55     10.87 o 
  -5   0   2       57.55       77.28      9.54 o 
  -4   0   2      350.31      357.47     13.80 o 
  -3   0   2     1941.38     2221.50     48.38 o 
  -2   0   2       29.74       19.05      4.61 o 
  -1   0   2     2505.99     2643.06     29.72 o 
   0   0   2    23608.18    21995.01    295.59 o 
   1   0   2      531.42      459.81      9.90 o 
   2   0   2     2298.44     2265.86     38.26 o 
   3   0   2        5.09       12.06      5.21 o 
   4   0   2        0.85        3.67      4.01 o 
   5   0   2      123.58      115.73     14.81 o 
  -6   1   2       21.48       15.56     11.16 o 
  -5   1   2        1.76        9.82      8.48 o 
  -4   1   2       80.07       94.29      6.62 o 
  -3   1   2      510.12      552.50     15.00 o 
  -2   1   2       28.88       23.64      3.58 o 
  -1   1   2      465.25      444.99      5.90 o 
   0   1   2        9.75        5.61      0.84 o 
   1   1   2     9173.33     9292.88    115.88 o 
   2   1   2       95.66       79.04      7.14 o 
   3   1   2      876.79      855.39     25.90 o 
   4   1   2      235.38      224.25     16.08 o 
  -6   2   2       28.81       23.07     12.58 o 
  -5   2   2        5.48        0.97      7.44 o 
  -4   2   2        0.88        3.21      7.22 o 
  -3   2   2        1.43        1.07      2.25 o 
  -2   2   2      398.50      396.70      7.77 o 
  -1   2   2     2505.81     2544.76     37.39 o 
   0   2   2     4128.33     4064.59     34.54 o 
   1   2   2     5272.51     5717.04     77.85 o 
   2   2   2     2722.30     2573.17     45.77 o 
   3   2   2     1907.66     2102.27     45.85 o 
   4   2   2     1072.00     1148.63     36.39 o 
   5   2   2      125.30      136.72     17.04 o 
  -5   3   2      265.43      257.37     22.10 o 
  -4   3   2      121.24      104.12     13.84 o 
  -3   3   2       40.03       42.40      4.06 o 
  -2   3   2        8.83       11.23      2.13 o 
  -1   3   2       45.44       46.57      3.93 o 
   0   3   2      723.60      727.19      9.73 o 
   1   3   2      147.88      153.31      6.13 o 
   2   3   2     1559.93     1433.69     33.27 o 
   3   3   2        3.33       10.57      5.28 o 
   4   3   2     1702.48     1781.04     48.30 o 
   5   3   2       69.94       66.31     11.98 o 
   6   3   2        1.62       -2.90      8.04 o 
  -5   4   2      211.44      238.84     22.48 o 
  -4   4   2      128.33      102.11     14.66 o 
  -3   4   2       86.88       99.88     12.35 o 
  -2   4   2       43.17       37.02      3.20 o 
  -1   4   2       68.27       72.94      5.28 o 
   0   4   2       23.40       27.85      3.74 o 
   1   4   2      113.02      114.46      5.84 o 
   2   4   2       44.96       22.40      6.25 o 
   3   4   2      256.22      191.05     14.66 o 
   4   4   2      827.20      774.26     30.66 o 
   5   4   2        6.99        4.39      7.89 o 
   6   4   2      151.01      120.87     16.52 o 
  -5   5   2       50.04       64.68     15.18 o 
  -4   5   2      675.11      599.58     29.92 o 
  -3   5   2      601.76      661.51     28.21 o 
  -2   5   2      790.89      820.05     23.93 o 
  -1   5   2      962.66     1104.23     14.72 o 
   0   5   2       28.67       31.16      2.82 o 
   1   5   2        3.35        7.05      1.75 o 
   2   5   2        1.94        2.57      2.74 o 
   3   5   2      898.83      919.84     32.15 o 
   4   5   2       41.09       38.11     11.39 o 
   5   5   2      512.86      474.70     27.24 o 
   6   5   2      178.13      144.31     18.61 o 
  -4   6   2      613.02      524.19     28.95 o 
  -3   6   2      832.41      717.10     30.66 o 
  -2   6   2      576.93      594.82     19.02 o 
  -1   6   2      519.80      548.50     10.67 o 
   0   6   2       58.73       50.61      3.76 o 
   1   6   2        3.20        2.05      1.73 o 
   2   6   2       21.19       51.58      6.59 o 
   3   6   2        0.38       10.49      6.55 o 
   4   6   2        4.31        6.40      7.67 o 
   5   6   2        1.03       -0.60      9.53 o 
   6   6   2       38.10       29.70     13.32 o 
  -4   7   2        0.65        7.52      9.08 o 
  -3   7   2      522.73      505.66     27.31 o 
  -2   7   2        9.87        3.87      6.03 o 
  -1   7   2      910.59      891.99     26.42 o 
   0   7   2      445.29      398.55     13.38 o 
   1   7   2       36.27       31.38      5.15 o 
   2   7   2      283.69      276.89     12.67 o 
   3   7   2       55.92       71.90     13.17 o 
   4   7   2        1.40        5.58      8.56 o 
   5   7   2        3.64       14.51     10.87 o 
   6   7   2        4.10       25.38     13.62 o 
  -3   8   2       46.19       56.56     13.40 o 
  -2   8   2       59.92       67.06     11.98 o 
  -1   8   2       72.75       87.68     10.20 o 
   0   8   2     1265.04     1203.74     18.65 o 
   1   8   2      911.02      875.68     16.48 o 
   2   8   2      228.72      215.98     12.20 o 
   3   8   2       69.75       47.33      7.94 o 
   4   8   2        0.21        7.29      9.60 o 
   5   8   2        0.11        2.83     11.54 o 
  -3   9   2       57.07       41.98     12.35 o 
  -2   9   2      628.54      682.87     30.74 o 
  -1   9   2        2.01        0.15      4.00 o 
   0   9   2        6.92        8.49      3.97 o 
   1   9   2      451.22      476.92     18.64 o 
   2   9   2       13.92       21.26      6.38 o 
   3   9   2       70.98      101.10     22.63 o 
   4   9   2       99.29       52.25     15.26 o 
   5   9   2       11.23       -5.81     13.10 o 
  -2  10   2       61.32       55.45     13.10 o 
  -1  10   2      254.81      264.59     19.13 o 
   0  10   2        0.91        6.33      6.85 o 
   1  10   2      463.12      534.48     18.33 o 
   2  10   2       46.30       33.04      7.70 o 
   3  10   2      129.36      148.99     13.55 o 
   4  10   2      367.85      479.68     32.82 o 
   0  11   2      382.89      458.10     27.61 o 
   1  11   2      373.75      423.49     27.24 o 
   2  11   2      603.25      647.60     28.13 o 
   3  11   2       94.71      116.18     15.82 o 
   4  11   2       88.99       97.35     18.68 o 
   1  12   2        1.12       -7.07      8.48 o 
   2  12   2      102.00       78.00     17.94 o 
  -3 -11   3       65.99       65.26     12.57 o 
  -2 -11   3       79.30      110.38     19.13 o 
  -1 -11   3        1.53       -3.94      7.74 o 
   0 -11   3      138.35      114.99     17.64 o 
  -4 -10   3        0.59        5.58      8.63 o 
  -3 -10   3       26.60       29.11     12.17 o 
  -2 -10   3        3.49        3.80      7.81 o 
  -1 -10   3        6.19        6.40      7.81 o 
   0 -10   3        0.23       -2.90      6.40 o 
   1 -10   3      181.40      165.45     18.38 o 
  -4  -9   3       97.70      138.56     32.75 o 
  -3  -9   3       90.91      121.57     13.44 o 
  -2  -9   3        9.41        9.88      5.77 o 
  -1  -9   3       31.16       44.43     10.64 o 
   0  -9   3       12.21       14.14      7.89 o 
   1  -9   3       44.54       45.18     10.72 o 
   2  -9   3       31.23       24.55     11.02 o 
  -5  -8   3       58.91       68.62     18.76 o 
  -4  -8   3      133.95      144.24     21.10 o 
  -3  -8   3        0.28        1.74      5.72 o 
  -2  -8   3       17.68       23.87      6.31 o 
  -1  -8   3       10.00        6.85      4.65 o 
   0  -8   3       83.08      112.24     13.25 o 
   1  -8   3        0.77        3.02      4.12 o 
   2  -8   3       62.63       49.75      7.43 o 
   3  -8   3        0.31        1.71      7.96 o 
  -5  -7   3      196.34      208.04     17.42 o 
  -4  -7   3      319.32      330.69     17.23 o 
  -3  -7   3      724.49      776.07     24.21 o 
  -2  -7   3        4.87        9.23      4.14 o 
  -1  -7   3      121.42       96.11      7.97 o 
   0  -7   3      371.55      382.57     12.59 o 
   1  -7   3       13.92       13.92     10.20 o 
   2  -7   3       17.22       15.73      5.43 o 
   3  -7   3        6.50       20.32      9.60 o 
   4  -7   3       13.57       12.43     10.42 o 
  -6  -6   3       45.21       38.26     17.04 o 
  -5  -6   3      101.97      100.85     18.38 o 
  -4  -6   3      242.76      248.99     15.39 o 
  -3  -6   3       49.57       49.85      9.53 o 
  -2  -6   3      936.00      930.33     25.53 o 
  -1  -6   3     1790.16     1777.90     33.94 o 
   0  -6   3      935.81     1016.28     15.23 o 
   1  -6   3      340.83      314.90     11.25 o 
   2  -6   3       30.12       26.87      5.13 o 
   3  -6   3       11.40       16.89      5.01 o 
   4  -6   3        0.23       18.09     10.27 o 
  -6  -5   3       45.86       31.71     15.70 o 
  -5  -5   3      104.12       78.22     17.49 o 
  -4  -5   3        3.22        9.75      7.89 o 
  -3  -5   3      103.05       78.87      8.42 o 
  -2  -5   3     1120.97      979.39     21.76 o 
  -1  -5   3      359.89      314.90      6.95 o 
   0  -5   3       96.51       96.15     10.23 o 
   1  -5   3        0.99        0.36      2.06 o 
   2  -5   3        2.82       -1.56      3.27 o 
   3  -5   3        4.63        9.33      4.61 o 
   4  -5   3       67.03       67.88     13.92 o 
   5  -5   3        0.11       -2.53      9.68 o 
  -6  -4   3        0.42        2.83     13.10 o 
  -5  -4   3       66.80       99.51     17.56 o 
  -4  -4   3        3.59        3.20      7.29 o 
  -3  -4   3      157.45      133.77     12.73 o 
  -2  -4   3      777.91      699.67     22.55 o 
  -1  -4   3      761.31      738.52      9.85 o 
   0  -4   3        2.23        1.66      1.38 o 
   1  -4   3      655.25      606.65     18.16 o 
   2  -4   3        3.17       -0.30      2.75 o 
   3  -4   3     1163.51     1229.24     31.63 o 
   4  -4   3      174.98      148.18     13.47 o 
   5  -4   3        8.01        9.82      9.15 o 
  -6  -3   3        4.70       11.61     13.55 o 
  -5  -3   3        0.41       -0.82      9.30 o 
  -4  -3   3        0.17        0.97      6.85 o 
  -3  -3   3       32.02       30.64      3.47 o 
  -2  -3   3     1272.15     1275.02     22.68 o 
  -1  -3   3       61.24       65.77      5.25 o 
   0  -3   3     1666.91     1457.20     29.21 o 
   1  -3   3     3198.37     3101.00     48.53 o 
   2  -3   3      523.29      457.95     16.52 o 
   3  -3   3      427.62      376.15     17.04 o 
   4  -3   3       11.29       16.75      7.29 o 
  -6  -2   3        0.42        4.32     12.43 o 
  -5  -2   3        3.92       -0.37      9.30 o 
  -4  -2   3        0.01       -3.49      3.62 o 
  -3  -2   3        1.45        1.65      2.79 o 
  -2  -2   3      339.41      316.92      9.52 o 
  -1  -2   3      781.17      801.49     13.93 o 
   0  -2   3      120.61      126.74      4.80 o 
   1  -2   3      524.74      481.62     14.29 o 
   2  -2   3     7553.09     8490.04    113.05 o 
   3  -2   3      360.67      355.46     16.30 o 
   4  -2   3      749.94      821.23     28.65 o 
  -5  -1   3       45.73       36.00     14.22 o 
  -4  -1   3        0.36        3.58      4.69 o 
  -3  -1   3      382.86      384.22     28.28 o 
  -2  -1   3       33.40       28.52      4.93 o 
  -1  -1   3       88.97       80.26      2.54 o 
   0  -1   3      233.87      243.61      5.20 o 
   1  -1   3      500.64      561.70     14.59 o 
   2  -1   3     3613.38     4021.73     40.91 o 
   3  -1   3      480.73      565.17     13.39 o 
   4  -1   3      597.01      636.72     25.16 o 
   5  -1   3     1061.39     1135.01     38.85 o 
  -5   0   3      164.85      170.54     12.55 o 
  -4   0   3     1364.40     1430.92     40.71 o 
  -3   0   3      798.90      846.43     30.55 o 
  -2   0   3       23.47       22.68      3.27 o 
  -1   0   3        0.83       -0.30      0.71 o 
   0   0   3       23.29       24.42      1.73 o 
   1   0   3       90.55       76.40      3.10 o 
   2   0   3      376.48      390.78      9.39 o 
   3   0   3        2.25        0.42      2.70 o 
   4   0   3       19.03        4.76      4.01 o 
   5   0   3     1171.28     1052.62     37.96 o 
  -6   1   3        9.14        7.44     10.42 o 
  -5   1   3      244.77      241.96     19.80 o 
  -4   1   3      216.85      240.96     36.51 o 
  -3   1   3     1095.52     1234.47     39.26 o 
  -2   1   3       22.59       16.10      3.08 o 
  -1   1   3     4188.80     4444.35     42.80 o 
   0   1   3        1.11        1.53      0.74 o 
   1   1   3       18.76       16.75      2.75 o 
   2   1   3       24.39       23.07      4.61 o 
   3   1   3      310.28      298.45     13.99 o 
   5   1   3       12.90       10.05      8.56 o 
   6   1   3       80.81      132.78     19.57 o 
  -6   2   3       31.70       31.93     12.58 o 
  -5   2   3      210.50      220.68     19.80 o 
  -4   2   3      376.85      387.35     14.95 o 
  -3   2   3        1.44        3.64      2.26 o 
  -2   2   3     1082.40     1082.93     13.48 o 
  -1   2   3     1449.22     1577.86     16.89 o 
   0   2   3     2024.97     2041.55     21.52 o 
   1   2   3     1172.65     1173.42     23.44 o 
   2   2   3       61.64       56.79      7.00 o 
   3   2   3        0.57        2.68      4.17 o 
   4   2   3       15.89       20.84      7.37 o 
   5   2   3       38.37       32.82      9.90 o 
  -5   3   3      317.47      387.24     25.01 o 
  -4   3   3       91.24      117.74     14.59 o 
  -3   3   3      140.38      154.71      9.16 o 
  -2   3   3      832.44      857.30     11.91 o 
  -1   3   3        1.62        7.12      1.31 o 
   0   3   3     5968.33     6044.57     66.85 o 
   1   3   3     1610.47     1768.31     33.19 o 
   2   3   3       15.03        9.60      4.54 o 
   3   3   3        3.49        2.31      4.39 o 
   4   3   3       21.12       16.67      7.14 o 
   5   3   3        6.94        0.82      7.22 o 
  -5   4   3       97.07       79.79     15.26 o 
  -4   4   3        0.88        9.97      7.89 o 
  -3   4   3      563.29      642.55     17.48 o 
  -2   4   3      527.51      559.65      9.94 o 
  -1   4   3     7561.79     8099.87     60.57 o 
   0   4   3     4230.99     4039.98     33.67 o 
   1   4   3      309.19      339.77      9.84 o 
   2   4   3       67.09       46.89      7.74 o 
   3   4   3      405.29      372.21     18.98 o 
   4   4   3      391.96      363.58     21.06 o 
   5   4   3       61.96       52.10     12.50 o 
   6   4   3        8.48       13.40     10.05 o 
  -5   5   3        3.39        3.35      9.45 o 
  -4   5   3      164.60      172.45     18.31 o 
  -3   5   3      276.81      333.14     20.10 o 
  -2   5   3      950.75     1064.39     48.64 o 
  -1   5   3     4364.82     4945.19     41.79 o 
   0   5   3       24.87       32.47      3.11 o 
   1   5   3     2055.95     2213.19     23.46 o 
   2   5   3     2092.38     2134.12     47.26 o 
   3   5   3     2843.47     2887.77     62.15 o 
   4   5   3      378.01      347.13     21.81 o 
   5   5   3      159.96      136.35     17.64 o 
   6   5   3        2.83       11.69     10.79 o 
  -4   6   3        4.50       14.51      9.45 o 
  -3   6   3       28.43       24.04      8.86 o 
  -2   6   3      212.01      249.85     16.45 o 
  -1   6   3      230.57      248.71      7.30 o 
   0   6   3       26.78       29.54      3.08 o 
   1   6   3       26.85       26.74      3.03 o 
   2   6   3     4492.39     4555.28     57.10 o 
   3   6   3      590.98      632.85     27.91 o 
   4   6   3      371.51      354.50     23.37 o 
   5   6   3       48.03       30.59     12.21 o 
   6   6   3        0.59       -2.46     10.20 o 
  -4   7   3        4.76        4.02      9.15 o 
  -3   7   3       11.69        8.71      7.96 o 
  -2   7   3        0.18       -3.87      4.69 o 
  -1   7   3      204.98      191.94     11.88 o 
   0   7   3      255.48      250.33      7.95 o 
   1   7   3       12.80       20.77      3.63 o 
   2   7   3      500.70      490.54     16.39 o 
   3   7   3       36.13       42.05     10.79 o 
   4   7   3       86.31       93.48     16.60 o 
   5   7   3       64.24       69.37     16.75 o 
   6   7   3       45.82       47.48     16.23 o 
  -4   8   3       37.96        8.11     10.64 o 
  -3   8   3       17.30       21.96      9.08 o 
  -2   8   3        4.98        3.42      5.95 o 
  -1   8   3        1.99        1.89      3.25 o 
   0   8   3       67.55       63.44      9.27 o 
   1   8   3      564.56      550.87     12.38 o 
   2   8   3      287.77      274.18     13.29 o 
   3   8   3      117.59      125.93     15.93 o 
   4   8   3      217.42      210.11     22.40 o 
   5   8   3        8.28        0.89     12.13 o 
  -3   9   3      110.51      120.57     17.34 o 
  -2   9   3      379.18      374.74     23.52 o 
  -1   9   3        2.32       -3.80      4.99 o 
   0   9   3       19.49       14.47      3.59 o 
   1   9   3        7.92        9.42      5.17 o 
   2   9   3       81.66       95.58     35.17 o 
   3   9   3       47.29       56.65      9.30 o 
   4   9   3       79.88      106.80     18.16 o 
   5   9   3        8.71       13.10     13.55 o 
  -2  10   3      101.84       98.76     15.63 o 
  -1  10   3      207.22      204.90     17.79 o 
   0  10   3       27.32       26.00      5.67 o 
   1  10   3       70.26       68.10      9.19 o 
   2  10   3        2.73        1.05      5.16 o 
   3  10   3       81.77      101.58     18.38 o 
   4  10   3      127.75      162.33     21.96 o 
  -1  11   3      122.50      105.46     14.44 o 
   1  11   3      153.34      201.33     20.69 o 
   2  11   3       33.80       51.47      8.95 o 
   3  11   3       10.38       10.57      7.55 o 
   4  11   3       11.95       12.58     12.65 o 
   1  12   3       27.71       39.22     14.29 o 
   2  12   3      158.42      168.46     14.60 o 
  -2 -11   4       48.89       52.62     15.41 o 
  -1 -11   4       22.13        8.34      9.53 o 
   0 -11   4      175.42      199.76     21.36 o 
  -4 -10   4       20.04       23.10     10.97 o 
  -3 -10   4      178.54      198.69     26.94 o 
  -2 -10   4      245.20      308.95     26.20 o 
  -1 -10   4        3.55        5.28      7.89 o 
   0 -10   4        8.28       -2.90      7.22 o 
   1 -10   4       33.79       25.08     10.72 o 
  -4  -9   4      127.18      128.11     15.68 o 
  -3  -9   4      154.46      173.99     22.85 o 
  -2  -9   4      125.11      114.74     11.57 o 
  -1  -9   4      444.35      445.00     25.23 o 
   0  -9   4       96.74       86.19     13.69 o 
   1  -9   4       92.76      118.56     14.74 o 
   2  -9   4       36.13       34.34      7.23 o 
  -5  -8   4       10.05       -5.36     13.99 o 
  -4  -8   4      123.79      124.53     24.41 o 
  -3  -8   4       86.51       86.16     11.12 o 
  -2  -8   4        0.52        8.01     11.65 o 
  -1  -8   4      130.66      158.96     24.97 o 
   0  -8   4      949.37     1004.39     34.39 o 
   1  -8   4      204.71      206.99     13.02 o 
   2  -8   4      682.87      668.65     20.01 o 
   3  -8   4        7.12        1.04      8.19 o 
  -5  -7   4       13.20       12.58     11.46 o 
  -4  -7   4        0.10       12.07      6.35 o 
  -3  -7   4       15.95       16.98      6.17 o 
  -2  -7   4       21.48       21.00      5.90 o 
  -1  -7   4      360.33      348.60     13.38 o 
   0  -7   4     1312.09     1279.62     36.47 o 
   1  -7   4      638.63      600.85     16.86 o 
   2  -7   4     1375.94     1183.81     33.98 o 
   3  -7   4      250.16      230.28     13.06 o 
   4  -7   4      124.94      109.71     18.23 o 
  -5  -6   4       11.22        0.74      9.53 o 
  -4  -6   4        2.06       -0.37      5.35 o 
  -3  -6   4       75.36       86.11     11.35 o 
  -2  -6   4        8.22       11.05      6.07 o 
  -1  -6   4      113.35      125.53     17.04 o 
   0  -6   4      583.77      569.22     11.32 o 
   1  -6   4      569.75      579.49     25.23 o 
   2  -6   4       40.73       46.03      6.20 o 
   3  -6   4      198.83      190.74     11.19 o 
   4  -6   4       63.42       55.75     13.99 o 
  -6  -5   4        1.46       25.53     15.33 o 
  -5  -5   4       10.38       10.79     10.72 o 
  -4  -5   4        1.90       -2.16      7.14 o 
  -3  -5   4       42.64       36.35      6.42 o 
  -2  -5   4        8.53        6.19      3.12 o 
  -1  -5   4      178.26      181.91      5.41 o 
   0  -5   4      168.19      187.98      6.08 o 
   1  -5   4        0.66        3.42      3.27 o 
   2  -5   4        7.72        1.86      3.65 o 
   3  -5   4      261.07      254.17     14.96 o 
   4  -5   4      434.74      314.38     23.07 o 
  -6  -4   4       90.73      100.18     20.17 o 
  -5  -4   4      295.88      285.65     25.90 o 
  -4  -4   4        2.86        5.28      7.44 o 
  -3  -4   4      118.92       93.55      8.53 o 
  -2  -4   4        4.29        1.14      2.66 o 
  -1  -4   4      134.44      136.23      7.48 o 
   0  -4   4        2.19        1.34      2.53 o 
   1  -4   4       11.77       14.07      4.39 o 
   2  -4   4        4.68        9.45      4.09 o 
   3  -4   4      400.06      418.28     18.53 o 
   4  -4   4      247.74      261.31     17.34 o 
  -6  -3   4       91.63      108.44     20.47 o 
  -5  -3   4      446.94      404.14     27.24 o 
  -4  -3   4      444.25      451.03     25.68 o 
  -3  -3   4      100.19      118.10      8.67 o 
  -2  -3   4     1390.64     1306.31     23.27 o 
  -1  -3   4      110.92      131.78      6.28 o 
   0  -3   4      206.52      185.54      9.04 o 
   1  -3   4      101.97      114.32      7.89 o 
   2  -3   4        4.85        3.72      3.50 o 
   3  -3   4       52.50       58.87      8.71 o 
   4  -3   4        0.59       -7.74      5.43 o 
  -6  -2   4       62.94       74.13     18.31 o 
  -5  -2   4       29.47       30.96     11.91 o 
  -4  -2   4      244.14      267.64     19.80 o 
  -3  -2   4      900.89      892.99     20.62 o 
  -2  -2   4     1584.81     1633.02     17.28 o 
  -1  -2   4     1337.26     1334.71     19.56 o 
   0  -2   4      356.47      352.41      7.72 o 
   1  -2   4      335.14      252.46     10.79 o 
   2  -2   4     1032.03     1153.54     28.06 o 
   3  -2   4        4.30        4.17      4.17 o 
   4  -2   4       25.12       41.23      8.93 o 
   5  -2   4        6.59        1.86      7.44 o 
  -6  -1   4       86.02       55.89     16.89 o 
  -5  -1   4        0.46       -2.75      8.78 o 
  -4  -1   4      348.35      379.40     15.33 o 
  -3  -1   4     2741.08     2701.81     35.75 o 
  -2  -1   4     2353.28     2232.83     22.27 o 
  -1  -1   4    75569.91    72402.24   1971.16 o 
   0  -1   4     1129.88     1119.74     14.36 o 
   1  -1   4     3194.32     3099.29     47.48 o 
   2  -1   4     1300.86     1384.48     18.25 o 
   3  -1   4       34.06       24.45      4.58 o 
   4  -1   4       47.02       54.48      9.68 o 
   5  -1   4        0.45        7.89      8.11 o 
  -5   0   4        2.42       -0.18      5.44 o 
  -4   0   4      459.96      431.77     15.23 o 
  -3   0   4     1420.88     1362.95     23.98 o 
  -2   0   4      947.79      892.56     15.81 o 
  -1   0   4      772.76      841.78     14.27 o 
   0   0   4       27.62       29.47      2.08 o 
   1   0   4     1795.09     1743.70     19.53 o 
   2   0   4     1205.09     1320.63     25.01 o 
   3   0   4      477.41      473.44     12.53 o 
   4   0   4        0.36        1.41      5.73 o 
   5   0   4      104.25       83.66     13.25 o 
  -6   1   4       26.26       19.50     11.61 o 
  -5   1   4       20.67       22.76      7.07 o 
  -4   1   4       78.51       88.92      9.08 o 
  -3   1   4      458.53      489.55     21.10 o 
  -2   1   4      244.24      225.96      8.07 o 
  -1   1   4     8699.71     9147.49    101.18 o 
   0   1   4      974.99     1009.05     12.23 o 
   1   1   4       14.73        6.03      2.08 o 
   2   1   4     3581.52     3798.68     57.83 o 
   3   1   4     1957.07     2084.48     41.38 o 
   4   1   4       35.02       40.93      8.26 o 
   5   1   4        4.18       -4.76      7.59 o 
   6   1   4       43.63       35.20     12.88 o 
  -6   2   4       13.74        9.30     10.64 o 
  -5   2   4       41.64       30.74     10.49 o 
  -4   2   4        8.55        5.83      9.53 o 
  -3   2   4        8.46        8.58      3.24 o 
  -2   2   4       26.73       16.74      3.31 o 
  -1   2   4       53.05       68.56      9.30 o 
   0   2   4      430.16      457.63      8.21 o 
   1   2   4     5188.65     4821.60     66.91 o 
   2   2   4     1053.04     1313.86     29.70 o 
   3   2   4      208.92      167.39     11.76 o 
   4   2   4      183.59      200.51     14.66 o 
   5   2   4        3.59        1.41      6.92 o 
   6   2   4      124.23      135.16     20.02 o 
  -5   3   4       91.87       75.54     13.69 o 
  -4   3   4        0.85       -0.82      6.25 o 
  -3   3   4       21.16       15.88      4.63 o 
  -2   3   4       15.44       10.60      1.96 o 
  -1   3   4       35.38       26.30      4.57 o 
   0   3   4     2413.20     2336.31     21.02 o 
   1   3   4     2548.15     2551.73     42.80 o 
   2   3   4      134.93      135.31     10.05 o 
   3   3   4       42.95       53.51      8.86 o 
   4   3   4       95.29       99.14     12.28 o 
   5   3   4       45.59       32.60      9.75 o 
  -5   4   4      111.73      148.85     18.31 o 
  -4   4   4       12.14       13.02      8.34 o 
  -3   4   4      342.02      344.97     13.73 o 
  -2   4   4       37.14       31.80      4.22 o 
  -1   4   4       55.35       72.77      3.71 o 
   0   4   4      222.70      185.69      5.17 o 
   1   4   4        2.00       -0.82      2.31 o 
   2   4   4        4.07        6.33      4.32 o 
   3   4   4      226.10      234.30     15.48 o 
   4   4   4     1057.75      954.15     33.86 o 
   5   4   4     1110.46      963.09     36.39 o 
   6   4   4      239.79      208.69     20.47 o 
  -5   5   4      194.76      188.75     21.66 o 
  -4   5   4     1499.50     1504.02     47.71 o 
  -3   5   4      131.07      120.87     13.92 o 
  -2   5   4      599.90      636.32     16.15 o 
  -1   5   4      718.49      711.24     11.53 o 
   0   5   4        5.56        3.55      2.22 o 
   1   5   4       25.11       30.33      5.59 o 
   2   5   4      300.61      313.71     16.37 o 
   3   5   4      695.38      725.37     28.58 o 
   4   5   4      508.20      503.72     26.27 o 
   5   5   4      651.56      644.09     31.48 o 
   6   5   4        1.45       -4.09      8.78 o 
  -4   6   4      378.55      449.02     26.94 o 
  -3   6   4       60.95       73.83     12.50 o 
  -2   6   4      880.68      954.53     31.71 o 
  -1   6   4      376.56      387.02      9.00 o 
   0   6   4       43.94       53.94      4.83 o 
   1   6   4        8.58       10.44      2.36 o 
   2   6   4       41.23       53.14      9.01 o 
   3   6   4        0.01        6.55      6.10 o 
   4   6   4      129.96      149.75     17.94 o 
   5   6   4       19.07       20.32     11.39 o 
   6   6   4       33.20       11.91     11.61 o 
  -4   7   4        0.74       -4.09      8.26 o 
  -3   7   4      219.81      201.25     19.05 o 
  -2   7   4       64.77       40.49      9.01 o 
  -1   7   4     1593.96     1754.04     22.47 o 
   0   7   4      336.99      401.12      9.79 o 
   1   7   4       22.02       26.15      3.44 o 
   2   7   4      246.14      249.42     12.21 o 
   3   7   4       13.50       29.85      9.01 o 
   4   7   4       14.18       10.72      9.82 o 
   5   7   4       14.01       18.53     12.43 o 
  -4   8   4        9.58       28.51     11.98 o 
  -3   8   4      149.10      146.17     18.01 o 
  -2   8   4      165.58      201.85     17.49 o 
  -1   8   4        1.13       -0.89      4.91 o 
   0   8   4      653.26      680.42     13.79 o 
   1   8   4     1051.56     1054.82     17.73 o 
   2   8   4       82.66       76.15     10.61 o 
   3   8   4      215.71      222.16     19.28 o 
   4   8   4        0.23        1.12      8.56 o 
   5   8   4       10.52        0.00     11.39 o 
  -3   9   4      161.33      170.44     19.57 o 
  -2   9   4     1083.97     1105.76     39.30 o 
  -1   9   4       53.57       47.93      9.90 o 
   0   9   4      138.26      121.24      8.96 o 
   1   9   4        4.39        8.84      3.26 o 
   2   9   4        0.86       -0.60      4.10 o 
   3   9   4      458.16      473.21     26.42 o 
   4   9   4       48.47       52.55     13.62 o 
   5   9   4       11.32        2.01     11.31 o 
  -2  10   4       50.04       75.10     13.92 o 
  -1  10   4      312.11      292.94     19.50 o 
   0  10   4      214.72      205.27     17.01 o 
   1  10   4      787.65      701.96     39.04 o 
   2  10   4      314.03      334.03     16.14 o 
   3  10   4      202.09      178.25     19.80 o 
   4  10   4      378.78      347.35     27.61 o 
  -1  11   4       29.29       16.52      8.86 o 
   1  11   4      449.52      425.93     17.70 o 
   2  11   4      528.17      538.43     20.72 o 
   3  11   4       14.65       22.18     11.24 o 
   4  11   4       79.64      115.06     20.99 o 
   1  12   4        2.23        4.54     10.27 o 
   2  12   4      130.48      154.69     13.82 o 
  -2 -11   5       49.40       52.17     14.66 o 
  -1 -11   5        3.29        7.52      9.97 o 
  -3 -10   5       56.63       53.89     11.18 o 
  -2 -10   5        0.90       -3.80      8.04 o 
  -1 -10   5        8.94       16.00      9.60 o 
   0 -10   5        2.06        2.68      7.81 o 
   1 -10   5       39.13       41.53     12.58 o 
  -4  -9   5       51.31       46.13     14.62 o 
  -3  -9   5        0.68        7.35      6.62 o 
  -2  -9   5        6.71        2.96      5.72 o 
  -1  -9   5        3.68       -2.38      6.25 o 
   0  -9   5        0.79        1.49      6.48 o 
   1  -9   5       38.08       42.05     10.94 o 
   2  -9   5       46.83       63.44      8.97 o 
  -5  -8   5       51.93       48.53     17.42 o 
  -4  -8   5      280.07      295.76     16.05 o 
  -3  -8   5       20.83       32.34      8.04 o 
  -2  -8   5        5.19       20.78     19.43 o 
  -1  -8   5        5.02       -0.89      4.76 o 
   0  -8   5       43.74       54.63     10.64 o 
   1  -8   5       14.90       24.64      8.41 o 
   2  -8   5       99.32      102.94      9.63 o 
   3  -8   5        3.16        3.50      9.08 o 
  -5  -7   5      221.44      218.67     25.38 o 
  -4  -7   5      268.97      262.33     30.74 o 
  -3  -7   5      662.31      677.23     22.18 o 
  -2  -7   5       14.38       18.40      5.45 o 
  -1  -7   5      344.10      345.83     13.58 o 
   0  -7   5      253.96      273.15     17.04 o 
   1  -7   5      107.06      106.83      9.90 o 
   2  -7   5       35.97       51.98      7.03 o 
   3  -7   5        1.06        0.88      5.01 o 
  -5  -6   5       56.64       60.66     15.93 o 
  -4  -6   5       95.00      102.64     11.22 o 
  -3  -6   5      170.95      181.27     15.78 o 
  -2  -6   5      444.98      520.32     16.79 o 
  -1  -6   5      759.46      795.48     28.13 o 
   0  -6   5      425.63      389.61     12.00 o 
   1  -6   5      491.15      507.17     17.23 o 
   2  -6   5      224.59      189.89     10.09 o 
   3  -6   5        1.22       14.22      8.82 o 
   4  -6   5        0.41        0.60      8.04 o 
  -6  -5   5       10.65       -9.82     12.06 o 
  -5  -5   5       44.55       30.44     13.47 o 
  -4  -5   5       14.13       18.47      6.72 o 
  -3  -5   5      169.42      205.23     14.07 o 
  -2  -5   5      400.75      416.24     14.25 o 
  -1  -5   5       15.37       17.48      4.08 o 
   0  -5   5     1131.84     1074.69     18.92 o 
   1  -5   5      188.10      184.88     11.46 o 
   2  -5   5        1.47        4.17      4.02 o 
   3  -5   5      210.77      198.50     13.84 o 
   4  -5   5       24.60       17.49      8.11 o 
  -6  -4   5        0.03       -9.15     11.83 o 
  -5  -4   5       42.00       32.82     12.65 o 
  -4  -4   5       13.43       12.80      8.41 o 
  -3  -4   5      147.66      149.04     10.28 o 
  -2  -4   5       84.46       87.58      8.19 o 
  -1  -4   5      701.14      681.72     16.04 o 
   0  -4   5     1130.09     1224.95     19.40 o 
   1  -4   5        3.24        3.05      3.35 o 
   2  -4   5      183.75      150.86     10.57 o 
   3  -4   5      168.34      179.29     12.95 o 
   4  -4   5      172.44      172.67     15.56 o 
  -6  -3   5        0.57        4.47     13.25 o 
  -5  -3   5        5.50       27.54     11.61 o 
  -4  -3   5       13.55       12.43      8.41 o 
  -3  -3   5        0.28        1.34      3.18 o 
  -2  -3   5      191.99      186.26      8.90 o 
  -1  -3   5       17.87       13.03      3.68 o 
   0  -3   5       88.47       90.93      4.76 o 
   1  -3   5     1542.17     1615.44     32.97 o 
   2  -3   5      139.67      157.64     10.64 o 
   3  -3   5      509.81      523.82     21.73 o 
   4  -3   5       25.19       34.09      9.15 o 
  -6  -2   5        2.78        2.75     12.43 o 
  -5  -2   5       18.21       36.17     12.95 o 
  -4  -2   5        6.61        6.33      7.44 o 
  -3  -2   5        0.03       -2.71      1.80 o 
  -2  -2   5      544.37      547.13     10.93 o 
  -1  -2   5     2104.38     2078.95     26.71 o 
   0  -2   5       16.65       12.25      3.68 o 
   1  -2   5     1453.55     1373.85     28.88 o 
   2  -2   5     5631.21     6065.35     89.24 o 
   3  -2   5      767.36      722.84     24.93 o 
   4  -2   5     1093.16     1078.97     34.68 o 
   5  -2   5       14.80       14.81      9.38 o 
  -6  -1   5      235.08      206.91     24.86 o 
  -5  -1   5        3.24        4.02      9.60 o 
  -4  -1   5      136.86      149.52      9.25 o 
  -3  -1   5       71.22       74.50      6.85 o 
  -2  -1   5      122.32      120.44      4.50 o 
  -1  -1   5      203.54      191.61      6.44 o 
   0  -1   5      105.16       93.95      3.95 o 
   1  -1   5     1640.72     1582.57     68.44 o 
   2  -1   5      527.01      422.04      8.29 o 
   3  -1   5       18.55        9.75      4.47 o 
   4  -1   5     1129.86     1187.33     36.84 o 
   5  -1   5      703.87      748.81     32.90 o 
  -5   0   5       41.02       64.62      8.78 o 
  -4   0   5      612.15      659.79     18.43 o 
  -3   0   5      209.37      198.99      8.87 o 
  -2   0   5       17.01       12.82      2.12 o 
  -1   0   5     1674.53     1664.45     15.68 o 
   0   0   5       17.46       20.78      2.07 o 
   1   0   5       78.11       86.46      3.42 o 
   2   0   5      636.70      619.06     11.90 o 
   3   0   5      788.40      842.59     22.10 o 
   4   0   5       47.38       53.44     10.20 o 
   5   0   5      375.89      461.82     26.05 o 
   6   0   5       25.47       33.42     13.77 o 
  -5   1   5       84.87       92.80     10.41 o 
  -4   1   5       10.10        5.92      6.40 o 
  -3   1   5     1781.15     1850.29     29.77 o 
  -2   1   5     1106.31     1068.76     18.54 o 
  -1   1   5      421.94      435.95     13.43 o 
   0   1   5      563.68      564.47     18.72 o 
   1   1   5       27.25       27.46      3.35 o 
   2   1   5      201.50      190.98      9.30 o 
   3   1   5      301.55      341.25     15.26 o 
   4   1   5       21.71       18.15      4.99 o 
   5   1   5        2.30       -4.17      7.14 o 
   6   1   5      198.28      171.70     21.58 o 
  -5   2   5      232.37      258.93     19.87 o 
  -4   2   5       32.59       29.49      6.33 o 
  -3   2   5      640.49      687.27     21.03 o 
  -2   2   5       13.07        8.49      2.84 o 
  -1   2   5        5.58        7.30      2.27 o 
   0   2   5        0.69       -0.16      0.89 o 
   1   2   5     1763.38     1526.80     27.84 o 
   2   2   5       10.86       11.46      3.72 o 
   3   2   5        0.02       -0.45      4.54 o 
   4   2   5       26.11       25.68      7.52 o 
   6   2   5      154.21      168.21     21.88 o 
  -5   3   5       73.32       55.89     12.73 o 
  -4   3   5      148.19      168.74     11.52 o 
  -3   3   5       99.23       99.30      8.08 o 
  -2   3   5       57.43       28.93      4.28 o 
  -1   3   5        1.48        4.77      2.13 o 
   0   3   5     4413.76     4600.15     45.04 o 
   1   3   5     2156.88     1920.66     34.91 o 
   2   3   5        3.26        1.41      3.57 o 
   3   3   5        8.68        0.30      4.39 o 
   4   3   5       36.55       31.63      8.93 o 
   5   3   5        1.09       -0.60      7.59 o 
  -5   4   5       86.01       78.07     15.11 o 
  -4   4   5      301.49      310.73     21.06 o 
  -3   4   5      561.23      570.42     17.07 o 
  -2   4   5     1092.26     1082.59     21.03 o 
  -1   4   5     5541.55     5917.97     49.19 o 
   0   4   5     5156.31     4667.66     38.23 o 
   1   4   5      307.60      258.11     11.69 o 
   2   4   5      604.08      677.06     22.55 o 
   3   4   5       10.45       21.14      7.22 o 
   4   4   5      300.30      283.27     19.35 o 
   5   4   5       11.03       28.28     11.24 o 
  -5   5   5        3.08        3.13      9.30 o 
  -4   5   5      223.53      249.78     21.06 o 
  -3   5   5       73.05       86.93     12.65 o 
  -2   5   5      783.20      874.35     19.48 o 
  -1   5   5     1698.87     1632.02     18.95 o 
   0   5   5      477.51      293.05      8.80 o 
   1   5   5     5199.76     5400.50     81.50 o 
   2   5   5     1207.39     1320.48     34.61 o 
   3   5   5      574.02      556.04     24.71 o 
   4   5   5      656.37      712.86     31.18 o 
   5   5   5      110.62      107.32     16.75 o 
   6   5   5        7.34       -5.81     10.12 o 
  -4   6   5       10.53        6.92      9.15 o 
  -3   6   5        3.91        9.01      6.92 o 
  -2   6   5      212.59      211.99     18.01 o 
  -1   6   5      679.70      674.85     12.14 o 
   0   6   5      150.16      135.95      5.47 o 
   1   6   5      261.34      236.91      7.27 o 
   2   6   5      802.36      711.60     25.83 o 
   3   6   5      478.48      465.84     23.44 o 
   4   6   5     1001.26      981.84     38.33 o 
   5   6   5       53.37       70.11     16.08 o 
   6   6   5        0.89        2.23     10.79 o 
  -4   7   5        3.26       -3.80      8.11 o 
  -3   7   5        0.77        9.90      7.81 o 
  -2   7   5        0.14        3.35      5.73 o 
  -1   7   5      326.80      363.33     12.14 o 
   0   7   5      188.25      238.88     11.20 o 
   1   7   5      147.43      166.34     11.44 o 
   2   7   5      813.26      828.22     29.10 o 
   3   7   5       91.10      104.57     13.62 o 
   4   7   5      303.16      325.47     23.67 o 
   5   7   5      116.18      135.16     20.39 o 
  -4   8   5        7.45       16.08     11.54 o 
  -3   8   5       88.79      117.15     16.00 o 
  -2   8   5        7.18        6.77      6.40 o 
  -1   8   5        0.01        0.75      3.06 o 
   0   8   5       53.63       62.35      5.03 o 
   1   8   5      243.56      253.84      8.72 o 
   2   8   5        0.93        2.67      3.90 o 
   3   8   5      548.08      574.95     27.91 o 
   4   8   5      352.83      385.09     25.90 o 
   5   8   5       10.34       11.46     11.31 o 
  -3   9   5      154.49      146.25     18.38 o 
  -2   9   5      362.80      418.28     24.64 o 
  -1   9   5        3.31       18.68      7.00 o 
   0   9   5        6.51       -2.22      7.58 o 
   1   9   5       99.61      103.09      6.68 o 
   2   9   5        5.69       14.63      5.15 o 
   3   9   5      487.11      446.64     25.83 o 
   4   9   5       90.62       85.22     16.89 o 
   5   9   5       49.17       72.64     18.16 o 
  -2  10   5       89.75      100.10     15.78 o 
  -1  10   5      273.08      274.11     19.28 o 
   0  10   5       53.35       56.56      9.68 o 
   1  10   5       45.33       60.62     12.65 o 
   2  10   5       20.47       38.71      7.70 o 
   3  10   5        0.43       -1.12      7.22 o 
   4  10   5      120.47      130.69     19.57 o 
  -1  11   5      122.87       76.21     13.17 o 
   1  11   5      245.60      254.75     14.47 o 
   2  11   5       67.60       82.36     21.14 o 
   3  11   5        4.63       -1.71      9.23 o 
   4  11   5        2.25       14.36     10.94 o 
   1  12   5       59.10       52.84     14.66 o 
   2  12   5       87.87      107.47     27.13 o 
  -3 -10   6       77.99       88.21     13.66 o 
  -2 -10   6      377.42      368.56     27.39 o 
  -1 -10   6        6.50        0.60      8.48 o 
   0 -10   6       15.38        5.58      9.38 o 
   1 -10   6        1.28        2.68      9.01 o 
  -4  -9   6       87.17       79.94     14.19 o 
  -3  -9   6       27.15       23.05     21.32 o 
  -2  -9   6      214.92      260.72     23.37 o 
  -1  -9   6      399.19      358.59     23.82 o 
   0  -9   6       35.22       46.74     12.28 o 
   1  -9   6      129.15      118.79     15.56 o 
   2  -9   6        4.08       18.83      8.78 o 
  -4  -8   6       28.90       38.51      9.51 o 
  -3  -8   6       67.47       59.81      9.97 o 
  -2  -8   6       94.23      117.97     12.35 o 
  -1  -8   6      192.36      213.01     18.83 o 
   0  -8   6      242.64      219.49     18.16 o 
   1  -8   6      419.01      398.56     21.73 o 
   2  -8   6      803.01      736.26     23.59 o 
   3  -8   6       17.43       12.69      6.59 o 
  -5  -7   6       17.78        3.94     11.54 o 
  -4  -7   6       22.16       28.56      9.68 o 
  -3  -7   6       92.37      100.36     10.80 o 
  -2  -7   6       26.07       33.81     10.68 o 
  -1  -7   6       99.30      105.10      9.15 o 
   0  -7   6      455.09      474.47     22.48 o 
   1  -7   6      581.06      611.40     18.42 o 
   2  -7   6      826.26      796.31     46.26 o 
   3  -7   6      101.47      100.61      9.97 o 
  -5  -6   6        1.23        1.49      9.97 o 
  -4  -6   6        2.57       -0.64      6.04 o 
  -3  -6   6        4.25        8.78      4.88 o 
  -2  -6   6        0.08       -0.36      3.46 o 
  -1  -6   6       39.09       30.54      5.77 o 
   0  -6   6      288.56      289.15     13.36 o 
   1  -6   6      376.29      368.86     17.56 o 
   2  -6   6       83.06       70.11      9.75 o 
   3  -6   6      266.79      248.88     16.30 o 
   4  -6   6        9.85        0.74      9.82 o 
  -5  -5   6        0.43       13.17     11.98 o 
  -4  -5   6      138.05      136.73     12.02 o 
  -3  -5   6        7.53        2.45      5.88 o 
  -2  -5   6        0.09        1.45      3.87 o 
  -1  -5   6       68.08       60.83      8.22 o 
   0  -5   6      248.73      205.12     12.58 o 
   1  -5   6       11.51       16.15      5.14 o 
   2  -5   6       78.17       78.97      9.60 o 
   3  -5   6      263.98      258.78     16.23 o 
   4  -5   6      128.57      150.12     15.48 o 
  -6  -4   6       73.58       81.05     19.43 o 
  -5  -4   6      362.27      349.66     27.17 o 
  -4  -4   6        5.48        3.58      4.67 o 
  -3  -4   6      107.60      112.23      9.17 o 
  -2  -4   6       15.40       12.85      3.68 o 
  -1  -4   6      337.97      374.18     11.68 o 
   0  -4   6        3.92        7.26      2.58 o 
   1  -4   6       10.28        8.63      3.94 o 
   2  -4   6       13.89        7.14      4.02 o 
   3  -4   6        5.75       11.98      6.33 o 
   4  -4   6      284.03      288.40     18.98 o 
  -6  -3   6       22.78       15.93     14.14 o 
  -5  -3   6      316.96      296.44     26.12 o 
  -4  -3   6      170.03      184.65     18.98 o 
  -3  -3   6       13.20        9.55      8.56 o 
  -2  -3   6       90.76       88.31      6.83 o 
  -1  -3   6       46.38       61.32      5.11 o 
   0  -3   6        6.27        7.73      2.33 o 
   1  -3   6       43.83       58.72      7.14 o 
   2  -3   6        5.46        9.82      3.94 o 
   3  -3   6       82.77       88.87     11.02 o 
   4  -3   6       25.70       28.43      8.93 o 
   5  -3   6       22.70       26.05     10.35 o 
  -6  -2   6       43.76       28.13     14.59 o 
  -5  -2   6       73.08       67.28     14.81 o 
  -4  -2   6      477.09      435.40     25.60 o 
  -3  -2   6        1.75        1.99      3.07 o 
  -2  -2   6     4571.49     4781.57     86.96 o 
  -1  -2   6     5113.15     5200.25     55.86 o 
   0  -2   6       21.14       20.81      2.84 o 
   1  -2   6      429.08      466.51     16.08 o 
   2  -2   6      307.66      375.04     16.75 o 
   3  -2   6        2.40        7.52      5.21 o 
   4  -2   6       49.12       46.29     10.12 o 
   5  -2   6       12.45        4.17      8.93 o 
  -6  -1   6       64.13       71.45     17.27 o 
  -5  -1   6       45.48       46.37     13.77 o 
  -4  -1   6      359.17      415.30     24.64 o 
  -3  -1   6      155.74      160.12      7.65 o 
  -2  -1   6     3293.13     3373.53     30.32 o 
  -1  -1   6    12764.02    12926.27    113.59 o 
   0  -1   6        3.33        6.59      2.60 o 
   1  -1   6      724.24      699.58     10.96 o 
   2  -1   6        1.59       -1.34      1.40 o 
   3  -1   6        0.45        4.02      4.47 o 
   4  -1   6       37.83       31.04      8.71 o 
   5  -1   6        0.27        6.03      8.26 o 
  -6   0   6       13.27       14.07     14.74 o 
  -5   0   6       26.30       27.46     11.83 o 
  -4   0   6      153.65      135.36      9.34 o 
  -3   0   6      686.84      685.65     16.17 o 
  -2   0   6      280.33      220.29      6.12 o 
  -1   0   6      486.93      528.33      7.69 o 
   0   0   6     3581.86     3577.00     82.35 o 
   1   0   6      272.67      251.30      6.20 o 
   2   0   6     2966.87     2780.50     31.93 o 
   3   0   6      661.29      649.08     14.42 o 
   4   0   6       29.88       23.97      7.96 o 
   5   0   6       21.59       24.04     10.35 o 
   6   0   6        2.83       -8.26     10.64 o 
  -5   1   6        0.89        5.21      5.99 o 
  -4   1   6        4.03       -1.11      4.20 o 
  -3   1   6      766.73      735.88     37.73 o 
  -2   1   6     1039.60      992.38     17.96 o 
  -1   1   6       23.57       18.86      1.53 o 
   0   1   6     3194.30     3326.21     33.46 o 
   1   1   6      434.97      445.59      9.23 o 
   2   1   6     5064.08     5267.05     73.46 o 
   3   1   6     1271.68     1263.32     22.61 o 
   4   1   6       35.24       32.97      9.68 o 
   5   1   6       26.30       38.48     11.91 o 
   6   1   6       39.22       52.62     15.18 o 
  -5   2   6       26.21       21.66      9.90 o 
  -4   2   6       12.73       10.90      5.12 o 
  -3   2   6      100.19      103.98      7.94 o 
  -2   2   6       81.55       83.36      9.38 o 
  -1   2   6       68.69       70.71      4.49 o 
   0   2   6      284.45      273.92     11.76 o 
   1   2   6     6877.04     6620.88     88.20 o 
   2   2   6        1.85        6.40      3.35 o 
   3   2   6     1654.24     1562.45     36.17 o 
   4   2   6       49.18       53.22      9.45 o 
   5   2   6       39.03       39.37     12.58 o 
   6   2   6      194.04      183.83     23.00 o 
  -5   3   6       46.19       47.93     11.98 o 
  -4   3   6       65.43       59.20      9.90 o 
  -3   3   6        0.03       -0.04      3.33 o 
  -2   3   6        2.63        6.63      2.81 o 
  -1   3   6        3.37        1.42      3.46 o 
   0   3   6      651.09      710.90     12.50 o 
   1   3   6     1249.70     1118.27     24.49 o 
   2   3   6      385.35      368.86     15.26 o 
   3   3   6      411.39      354.05     17.34 o 
   4   3   6        3.34       -1.71      5.73 o 
   5   3   6      643.08      627.35     28.43 o 
  -5   4   6      413.30      412.77     26.35 o 
  -4   4   6      472.88      551.28     27.09 o 
  -3   4   6      207.77      212.08     14.25 o 
  -2   4   6      210.90      232.32      9.84 o 
  -1   4   6        9.50       12.39      3.10 o 
   0   4   6       95.70      110.33      5.29 o 
   1   4   6      287.42      259.38     11.91 o 
   2   4   6     1212.40     1337.30     32.90 o 
   3   4   6       19.35       15.26      6.03 o 
   4   4   6     1942.53     2089.02     52.62 o 
   5   4   6      759.28      757.82     32.82 o 
  -5   5   6      428.48      403.92     27.17 o 
  -4   5   6      506.68      537.14     27.98 o 
  -3   5   6       70.25       75.77     12.80 o 
  -2   5   6       70.65       66.97      6.62 o 
  -1   5   6       68.50       63.73      5.15 o 
   0   5   6        7.25        5.72      1.75 o 
   1   5   6       15.12       21.66      5.28 o 
   2   5   6        3.20        4.84      4.61 o 
   3   5   6        9.34       -5.06      4.76 o 
   4   5   6      154.67      175.35     17.34 o 
   5   5   6       21.28       12.06     10.05 o 
   6   5   6       15.76        4.39     11.02 o 
  -4   6   6      173.12      195.82     19.87 o 
  -3   6   6        9.43        5.43      6.10 o 
  -2   6   6      489.39      447.26     14.74 o 
  -1   6   6      910.38      875.50     13.99 o 
   0   6   6       46.13       25.51      3.47 o 
   1   6   6        0.39        1.70      1.94 o 
   2   6   6       12.11       15.18      5.88 o 
   3   6   6       14.34        9.82      6.55 o 
   4   6   6       96.14      124.44     16.45 o 
   5   6   6       57.97       42.87     13.55 o 
   6   6   6        1.75        2.16     11.54 o 
  -4   7   6        2.91       16.67     10.64 o 
  -3   7   6       58.84       47.78     11.31 o 
  -2   7   6       19.54       20.24      6.70 o 
  -1   7   6     1890.90     1783.79     35.69 o 
   0   7   6      926.98      896.50     15.23 o 
   1   7   6       49.24       54.71      4.54 o 
   2   7   6       93.75       88.64     11.61 o 
   3   7   6        6.20        4.69      6.40 o 
   4   7   6        7.31       12.28      9.30 o 
   5   7   6       31.85        5.95     10.57 o 
  -3   8   6      638.63      640.22     31.48 o 
  -2   8   6      131.90      165.08     16.45 o 
  -1   8   6       11.78       21.49      5.21 o 
   0   8   6      363.16      456.17     11.35 o 
   1   8   6        1.41        5.34      2.72 o 
   2   8   6      115.29      107.70     12.88 o 
   3   8   6      362.46      394.84     23.37 o 
   4   8   6        3.11        3.94      8.78 o 
   5   8   6        9.23       23.67     13.40 o 
  -3   9   6      138.14      145.21     18.76 o 
  -2   9   6      611.27      702.44     31.56 o 
  -1   9   6        1.70       10.49      5.81 o 
   0   9   6      370.10      438.21     11.79 o 
   1   9   6       59.20       44.49      6.09 o 
   2   9   6      581.97      587.23     26.20 o 
   3   9   6      871.92      891.64     36.02 o 
   4   9   6       87.63       82.54     16.60 o 
   5   9   6        6.19        0.45     11.09 o 
  -2  10   6       81.47      114.62     16.15 o 
  -1  10   6      564.14      580.31     26.94 o 
   0  10   6      412.17      405.65     15.33 o 
   1  10   6     1793.89     1699.50     32.88 o 
   2  10   6      432.77      420.59     23.30 o 
   3  10   6       80.98       87.97     15.11 o 
   4  10   6      274.20      229.01     23.97 o 
  -1  11   6       31.70       18.23      8.63 o 
   0  11   6        0.87       12.06      7.00 o 
   1  11   6      378.95      333.18     15.99 o 
   2  11   6       83.12       72.19     12.88 o 
   3  11   6       57.04       67.65     14.89 o 
   4  11   6       26.46       31.71     13.62 o 
   2  12   6      118.39      105.98     15.48 o 
  -3 -10   7        4.57      -11.05      7.37 o 
  -2 -10   7        0.93        2.38      9.68 o 
  -1 -10   7       20.73       11.46     10.12 o 
   0 -10   7       11.12        4.02      8.78 o 
  -4  -9   7        2.02        9.30     10.26 o 
  -3  -9   7        7.40       -0.63     11.28 o 
  -2  -9   7        0.56       -2.53      8.48 o 
  -1  -9   7        2.59       12.13      8.56 o 
   0  -9   7        0.51        1.19      7.67 o 
   1  -9   7       75.51       80.38     13.55 o 
   2  -9   7       26.82       38.70     11.16 o 
  -4  -8   7      121.25       97.92     13.23 o 
  -3  -8   7       38.03       48.89      9.23 o 
  -2  -8   7        6.94       28.03      6.95 o 
  -1  -8   7       20.49       23.00      8.78 o 
   0  -8   7        0.21       -5.21      5.51 o 
   1  -8   7        0.05        2.68      5.88 o 
   2  -8   7       34.48       37.51      7.75 o 
  -5  -7   7       31.52       27.84     15.48 o 
  -4  -7   7       63.84       62.87     11.07 o 
  -3  -7   7      499.20      534.29     20.49 o 
  -2  -7   7      270.76      244.71     13.70 o 
  -1  -7   7       47.44       62.37     11.09 o 
   0  -7   7      109.19      115.81     12.88 o 
   1  -7   7       12.90       12.32      4.39 o 
   2  -7   7        3.75       11.33      4.87 o 
   3  -7   7        4.88       -4.99      4.95 o 
  -5  -6   7        3.17       -9.23      9.75 o 
  -4  -6   7      120.06      121.29     12.43 o 
  -3  -6   7      370.00      351.34     19.39 o 
  -2  -6   7       18.41       21.17      6.81 o 
  -1  -6   7       12.46       16.01      5.40 o 
   0  -6   7       34.45       42.94      8.34 o 
   1  -6   7        2.94       -1.94      3.80 o 
   2  -6   7       21.81       19.50      6.77 o 
   3  -6   7        7.86        9.30      6.70 o 
   4  -6   7        0.21        4.69      7.96 o 
  -5  -5   7       22.38       26.72     13.17 o 
  -4  -5   7      147.87      112.65     21.40 o 
  -3  -5   7      214.50      250.32     13.16 o 
  -2  -5   7       20.41       23.65      5.21 o 
  -1  -5   7       10.22       11.77      5.66 o 
   0  -5   7     1086.14     1075.98     20.13 o 
   1  -5   7       73.39       76.29      9.08 o 
   2  -5   7      538.23      526.42     21.29 o 
   3  -5   7       41.17       45.92      9.75 o 
   4  -5   7       11.25        9.15      7.37 o 
  -5  -4   7       17.97       14.89     11.61 o 
  -4  -4   7       66.24       62.26     18.53 o 
  -3  -4   7      131.27      145.03     12.95 o 
  -2  -4   7        3.24        4.98      3.06 o 
  -1  -4   7     1211.94     1163.09     30.89 o 
   0  -4   7     3011.27     2888.16     35.75 o 
   1  -4   7      486.77      459.88     18.09 o 
   2  -4   7       14.47       12.50      5.28 o 
   3  -4   7       56.56       38.11      9.01 o 
   4  -4   7      114.59       94.37     13.40 o 
  -6  -3   7        0.01       -4.61     12.13 o 
  -5  -3   7       10.64       23.37     11.69 o 
  -4  -3   7       17.27       27.98     10.42 o 
  -3  -3   7       40.02       38.85      9.68 o 
  -2  -3   7      697.19      653.18     16.72 o 
  -1  -3   7      847.39      782.52     16.55 o 
   0  -3   7      675.27      617.46     24.82 o 
   1  -3   7     3244.51     3281.49     55.97 o 
   2  -3   7       17.99       22.10      5.95 o 
   3  -3   7     1039.86     1173.71     34.98 o 
   4  -3   7       60.91       69.44     12.58 o 
   5  -3   7       67.43       47.19     12.88 o 
  -6  -2   7        0.60        7.59     13.62 o 
  -5  -2   7        7.78        0.74     10.42 o 
  -4  -2   7        9.90        6.03      8.34 o 
  -3  -2   7       12.71       10.05      3.95 o 
  -2  -2   7      133.10      132.53      7.55 o 
  -1  -2   7      686.30      683.56     14.32 o 
   0  -2   7      112.95      116.95      6.40 o 
   1  -2   7      702.09      716.81     20.99 o 
   2  -2   7      480.56      588.64     21.51 o 
   3  -2   7     1213.82     1367.60     37.96 o 
   4  -2   7     1912.78     1918.13     50.46 o 
   5  -2   7      174.21      199.91     20.91 o 
  -6  -1   7      120.83      108.66     21.58 o 
  -5  -1   7      200.36      191.95     21.58 o 
  -4  -1   7       35.55       48.23     12.21 o 
  -3  -1   7        4.51        5.00      2.44 o 
  -2  -1   7        5.05        4.84      1.83 o 
  -1  -1   7      379.14      375.39      9.57 o 
   0  -1   7        5.13        2.58      1.79 o 
   1  -1   7       48.93       34.37      3.91 o 
   2  -1   7      227.98      187.22      5.42 o 
   3  -1   7       55.66       51.73      9.15 o 
   4  -1   7     1435.59     1383.45     42.20 o 
   5  -1   7       47.44       38.78     12.43 o 
  -6   0   7      104.31       67.21     18.83 o 
  -5   0   7       20.17       31.63     12.28 o 
  -4   0   7       53.24       63.31      7.11 o 
  -3   0   7       96.69       93.27      6.75 o 
  -2   0   7      520.82      542.78     13.37 o 
  -1   0   7       41.32       43.86      2.61 o 
   0   0   7        7.63        6.69      2.34 o 
   1   0   7        4.58        6.37      1.80 o 
   2   0   7     1045.63     1077.77     16.96 o 
   3   0   7      327.89      321.47     18.42 o 
   4   0   7      201.36      178.62     16.52 o 
   5   0   7       36.15       63.04     13.55 o 
   6   0   7        3.66        6.33     11.39 o 
  -5   1   7       23.82       50.83      8.41 o 
  -4   1   7       10.73       13.34      5.10 o 
  -3   1   7     1214.59     1198.06     23.16 o 
  -2   1   7     1427.32     1424.87     22.71 o 
  -1   1   7      207.27      206.58      4.62 o 
   0   1   7       34.14       44.21      3.30 o 
   1   1   7       21.21       18.47      2.61 o 
   2   1   7       78.74       77.32      6.66 o 
   3   1   7      141.93      131.43      7.70 o 
   4   1   7        3.65        2.68      6.10 o 
   5   1   7       74.72       64.60     13.47 o 
   6   1   7       58.61       44.21     14.66 o 
  -5   2   7        4.83        2.76      6.18 o 
  -4   2   7        2.31       10.95     19.02 o 
  -3   2   7      901.94      843.46     19.84 o 
  -2   2   7       24.04       24.87      3.96 o 
  -1   2   7      547.25      559.70     11.99 o 
   0   2   7      624.55      633.75     11.72 o 
   1   2   7      707.81      703.63     17.71 o 
   2   2   7        0.24       -1.56      2.38 o 
   3   2   7        6.36        9.30      4.54 o 
   4   2   7        0.61        9.15      5.43 o 
   5   2   7        7.56       13.32      9.08 o 
   6   2   7      136.78      163.96     22.92 o 
  -5   3   7       15.48       10.94      9.15 o 
  -4   3   7      633.48      673.66     20.62 o 
  -3   3   7      585.38      651.61     21.96 o 
  -2   3   7     2659.53     2710.32     36.81 o 
  -1   3   7      631.76      597.17     25.57 o 
   0   3   7      474.97      526.76     10.97 o 
   1   3   7      697.21      618.04     17.86 o 
   2   3   7      469.34      473.28     17.12 o 
   3   3   7      100.98      101.37     10.72 o 
   4   3   7       11.63       12.73      6.70 o 
   6   3   7       21.85       34.68     13.62 o 
  -5   4   7      136.52      120.94     16.82 o 
  -4   4   7      434.51      427.77     17.36 o 
  -3   4   7      644.96      754.36     20.20 o 
  -2   4   7     1572.10     1631.58     27.58 o 
  -1   4   7        1.64        0.41      2.10 o 
   0   4   7     3452.85     3771.00     41.20 o 
   1   4   7     4569.76     4640.15     70.93 o 
   2   4   7     2897.67     3028.81     55.22 o 
   3   4   7       39.63       44.66      8.63 o 
   4   4   7      292.98      273.82     18.31 o 
   5   4   7        8.86       14.89      9.23 o 
  -5   5   7       26.91       19.28     10.72 o 
  -4   5   7      101.57      101.67     14.96 o 
  -3   5   7       85.22       80.66     13.36 o 
  -2   5   7       88.17       93.97      7.62 o 
  -1   5   7      229.67      211.38      8.55 o 
   0   5   7      185.61      161.11      9.38 o 
   1   5   7     6630.61     6256.63     92.14 o 
   2   5   7       29.69       49.64      8.41 o 
   3   5   7      123.22      120.50     13.10 o 
   4   5   7       86.94      128.09     14.74 o 
   5   5   7        7.40        8.48      8.86 o 
   6   5   7        6.26       12.13     11.16 o 
  -4   6   7        0.44       -5.51      6.85 o 
  -3   6   7        0.15        2.23      6.10 o 
  -2   6   7      119.14      117.34     11.95 o 
  -1   6   7      880.76      882.20     18.64 o 
   0   6   7      161.48      120.03      6.65 o 
   1   6   7      145.88      106.51      9.97 o 
   2   6   7       33.94       46.74      8.78 o 
   3   6   7      159.64      177.36     16.23 o 
   4   6   7      360.41      333.88     21.96 o 
   5   6   7      237.69      261.91     22.70 o 
   6   6   7        2.63       14.14     11.16 o 
  -4   7   7        0.45        6.70      8.04 o 
  -3   7   7        3.35        8.63      7.29 o 
  -2   7   7        2.84        4.11      4.99 o 
  -1   7   7      297.09      275.01     10.90 o 
   0   7   7     1118.50      975.46     15.94 o 
   1   7   7       69.10       56.06      6.55 o 
   2   7   7      192.94      190.31     14.14 o 
   3   7   7       90.44      103.23     13.84 o 
   4   7   7      171.94      189.34     19.13 o 
   5   7   7      282.98      301.43     24.04 o 
  -3   8   7      200.51      210.70     20.24 o 
  -2   8   7        0.04       -7.26      4.84 o 
  -1   8   7        0.08        1.62      3.29 o 
   0   8   7       15.25       20.40      3.49 o 
   1   8   7      155.78      146.67      8.56 o 
   2   8   7      186.05      181.83     15.70 o 
   3   8   7      826.54      884.04     34.53 o 
   4   8   7        1.04        9.23      8.93 o 
   5   8   7      161.82      144.09     20.84 o 
  -3   9   7       49.68       42.35     12.73 o 
  -2   9   7      257.79      298.75     20.99 o 
  -1   9   7        8.58        7.82      4.20 o 
   0   9   7        5.52        2.46      4.24 o 
   1   9   7        0.39       -0.84      2.59 o 
   2   9   7      290.39      315.72     19.87 o 
   3   9   7      592.69      657.64     31.18 o 
   4   9   7      407.15      403.39     27.46 o 
   5   9   7       99.91       96.90     19.95 o 
  -2  10   7      169.21      168.28     18.16 o 
  -1  10   7      202.86      208.10     17.64 o 
   0  10   7       67.39       63.69      7.05 o 
   1  10   7       30.16       47.79      5.55 o 
   2  10   7        4.43        2.23      6.85 o 
   3  10   7        0.92        9.82      9.68 o 
   4  10   7       52.35       63.56     15.33 o 
  -1  11   7       65.84       73.83     12.80 o 
   0  11   7        0.46       -1.56      6.03 o 
   1  11   7      190.27      186.51     17.56 o 
   2  11   7       19.18        9.15      8.19 o 
   3  11   7        0.78       -2.83      8.26 o 
   4  11   7        9.10       10.49     11.69 o 
   1  12   7       48.74       65.64     13.47 o 
   2  12   7       58.07       41.23     12.28 o 
  -2 -10   8      214.28      184.21     23.52 o 
  -1 -10   8        6.79        2.90      9.45 o 
   0 -10   8        2.80       -2.46      8.78 o 
  -3  -9   8        0.23       12.96      9.10 o 
  -2  -9   8      146.60      157.12     20.32 o 
  -1  -9   8      447.27      473.21     27.98 o 
   0  -9   8       29.65       25.98     11.16 o 
   1  -9   8      243.58      237.20     20.77 o 
  -4  -8   8        3.16       -3.54      7.89 o 
  -3  -8   8       56.90       56.78     20.13 o 
  -2  -8   8      214.45      267.66     20.54 o 
  -1  -8   8      440.15      453.63     26.12 o 
   0  -8   8      181.95      181.75     17.86 o 
   1  -8   8      498.20      474.77     24.49 o 
   2  -8   8      268.71      255.06     18.61 o 
  -5  -7   8        2.16       -2.53      8.10 o 
  -4  -7   8       33.20       40.78      9.39 o 
  -3  -7   8       51.93       46.99      9.02 o 
  -2  -7   8       58.39       64.25      9.08 o 
  -1  -7   8       71.25       57.98     11.46 o 
   0  -7   8      114.59      123.92     13.55 o 
   1  -7   8        6.59        3.42      5.21 o 
   2  -7   8      265.39      232.82     12.62 o 
   3  -7   8       47.97       34.00      7.41 o 
  -5  -6   8        4.55        0.37     10.94 o 
  -4  -6   8        4.38       14.36      7.41 o 
  -3  -6   8        7.26       -3.20      4.84 o 
  -2  -6   8       71.09       76.02      8.63 o 
  -1  -6   8       14.69       17.36      4.73 o 
   0  -6   8        6.20       10.42      5.36 o 
   1  -6   8       37.04       45.40      8.63 o 
   2  -6   8      245.61      236.45     15.93 o 
   3  -6   8      262.80      213.16     16.45 o 
  -5  -5   8        4.99        6.92     11.02 o 
  -4  -5   8       72.78       80.73     10.60 o 
  -3  -5   8        0.26        1.09      4.56 o 
  -2  -5   8       16.25       25.20     11.65 o 
  -1  -5   8        3.66        1.37      3.04 o 
   0  -5   8       77.22       74.95      9.23 o 
   1  -5   8       98.68      107.17     10.94 o 
   2  -5   8      295.97      294.58     16.67 o 
   3  -5   8       85.62       88.12     11.76 o 
   4  -5   8       41.39       60.51     12.35 o 
  -5  -4   8      213.04      214.05     23.97 o 
  -4  -4   8        5.37       -3.58      5.03 o 
  -3  -4   8      124.87      102.19      9.25 o 
  -2  -4   8       73.80       71.93      7.21 o 
  -1  -4   8       62.60       57.11      5.97 o 
   0  -4   8        0.05        6.27      2.98 o 
   1  -4   8      142.40      136.13     10.64 o 
   2  -4   8       46.25       50.54      8.78 o 
   3  -4   8        8.57        1.34      5.51 o 
   4  -4   8       62.48       77.70     13.02 o 
  -4  -3   8      310.37      334.09     15.38 o 
  -3  -3   8       75.01       87.02      8.13 o 
  -2  -3   8      160.06      140.94      8.49 o 
  -1  -3   8      175.62      155.02     14.22 o 
   0  -3   8      102.21      110.25      6.27 o 
   1  -3   8      244.41      262.36     13.55 o 
   2  -3   8        7.69       16.30      5.51 o 
   3  -3   8       61.60       69.89     10.94 o 
   4  -3   8       34.16       35.20     10.27 o 
   5  -3   8      100.49      120.35     17.86 o 
  -6  -2   8        9.63        5.36     13.99 o 
  -5  -2   8      204.27      221.87     23.59 o 
  -4  -2   8      523.60      405.18     25.83 o 
  -3  -2   8       77.49       68.00      7.16 o 
  -2  -2   8    11741.98    11204.51    107.40 o 
  -1  -2   8     1284.48     1238.94     24.00 o 
   0  -2   8     1030.50      984.75     17.05 o 
   1  -2   8       66.41       55.20      7.74 o 
   2  -2   8        0.41        0.22      4.17 o 
   3  -2   8        3.23       11.76      6.40 o 
   4  -2   8       61.16       71.08     12.88 o 
   5  -2   8       45.94       29.55     12.35 o 
  -6  -1   8       24.93       15.93     14.96 o 
  -5  -1   8      151.87      141.86     20.24 o 
  -4  -1   8      204.12      203.48     19.95 o 
  -3  -1   8       49.25       52.97      4.14 o 
  -2  -1   8       35.84       23.89      5.19 o 
  -1  -1   8     1278.31     1220.52     22.59 o 
   0  -1   8      168.46      160.01      6.92 o 
   1  -1   8       53.18       73.96      4.36 o 
   2  -1   8      209.25      210.40      6.19 o 
   3  -1   8        1.79        5.81      5.14 o 
   4  -1   8       31.19       46.07     10.64 o 
   5  -1   8        0.11       -1.56      8.04 o 
  -6   0   8       34.56       31.56     17.27 o 
  -5   0   8       34.24       52.77     14.81 o 
  -4   0   8       45.53       51.43      6.88 o 
  -3   0   8      149.44      147.27      8.10 o 
  -2   0   8      704.77      666.04     10.86 o 
  -1   0   8     1276.33     1207.00     17.94 o 
   0   0   8      187.15      220.65      6.92 o 
   1   0   8      452.59      428.37     10.05 o 
   2   0   8     2454.15     2659.74     31.66 o 
   3   0   8      192.42      197.83     14.74 o 
   4   0   8       33.99       26.12      9.38 o 
   5   0   8        8.39        4.09      8.86 o 
  -5   1   8        1.38        2.31      9.60 o 
  -4   1   8        0.49        2.44      4.19 o 
  -3   1   8      153.59      138.87      9.08 o 
  -2   1   8      377.93      351.92      8.75 o 
  -1   1   8      617.83      547.99      8.41 o 
   0   1   8     1356.62     1331.91     18.67 o 
   1   1   8     1075.01     1189.84     17.71 o 
   2   1   8      766.28      699.39     17.86 o 
   3   1   8      603.00      561.06     14.14 o 
   4   1   8        4.94        2.16      6.33 o 
   5   1   8       58.92       78.89     15.18 o 
   6   1   8        2.00       -7.29     10.64 o 
  -5   2   8        8.88       13.98      6.71 o 
  -4   2   8       16.10       18.62     13.55 o 
  -3   2   8      128.83      128.51      9.71 o 
  -2   2   8      512.93      521.59     14.55 o 
  -1   2   8      867.42      862.89     15.93 o 
   0   2   8      945.38      911.18     14.38 o 
   1   2   8      226.32      176.98     14.29 o 
   2   2   8      165.20      115.06      8.04 o 
   3   2   8      307.66      298.38     14.66 o 
   4   2   8        0.87        0.55      4.02 o 
   5   2   8       49.75       20.39     10.72 o 
   6   2   8      138.55      162.18     22.25 o 
  -5   3   8        0.13       -5.88      7.52 o 
  -4   3   8      156.67      166.57     15.11 o 
  -3   3   8        1.73        2.74      3.70 o 
  -2   3   8        2.99       18.42      3.76 o 
  -1   3   8       94.29       97.34      5.97 o 
   0   3   8      129.09      130.25     10.20 o 
   1   3   8     1285.41     1184.73     26.57 o 
   2   3   8     1460.60     1483.18     32.75 o 
   3   3   8     1530.38     1464.87     35.95 o 
   4   3   8     1403.08     1541.01     40.71 o 
   6   3   8      260.64      270.91     27.09 o 
  -5   4   8      605.42      684.80     32.52 o 
  -4   4   8      133.74      125.92     11.06 o 
  -3   4   8      231.42      252.86     12.21 o 
  -2   4   8       40.94       42.57      5.57 o 
  -1   4   8       13.42       18.35      3.58 o 
   0   4   8       53.80       49.59      4.31 o 
   1   4   8     1543.93     1669.10     35.35 o 
   2   4   8     1714.66     1704.83     38.11 o 
   3   4   8      500.53      472.54     20.77 o 
   4   4   8     1238.70     1289.89     39.00 o 
   5   4   8       11.66       10.57      8.86 o 
  -5   5   8      173.86      179.44     20.10 o 
  -4   5   8       85.67      108.66     15.03 o 
  -3   5   8      236.08      310.25     26.94 o 
  -2   5   8        0.84        0.75      4.87 o 
  -1   5   8       22.51       28.25      4.84 o 
   0   5   8        8.38       11.50      2.79 o 
   1   5   8       49.34       75.10      8.48 o 
   2   5   8       10.39       21.81      6.62 o 
   3   5   8      108.51      158.08     14.59 o 
   4   5   8       18.48       21.73      9.38 o 
   5   5   8        0.48        4.02      8.19 o 
  -4   6   8      167.11      157.93     18.01 o 
  -3   6   8       96.89       78.13      8.89 o 
  -2   6   8      488.53      555.67     22.22 o 
  -1   6   8      431.02      515.21     19.35 o 
   0   6   8       90.72       92.26      6.37 o 
   1   6   8       61.09       62.44      8.48 o 
   2   6   8        1.42       -0.15      3.94 o 
   3   6   8        6.19        6.18      6.25 o 
   4   6   8       58.36       50.09     12.21 o 
   5   6   8      286.69      293.24     23.89 o 
  -4   7   8      110.69      152.80     18.90 o 
  -3   7   8       96.12       89.01     14.14 o 
  -2   7   8       23.53       35.69      6.44 o 
  -1   7   8     1062.85     1027.18     31.41 o 
   0   7   8     1926.08     1906.34     29.76 o 
   1   7   8        1.63        4.61      4.32 o 
   2   7   8      105.92      103.16     12.21 o 
   3   7   8        0.16        1.19      6.10 o 
   4   7   8        4.34       -0.30      7.89 o 
   5   7   8        4.80        7.89     10.35 o 
  -3   8   8      767.90      780.22     34.68 o 
  -2   8   8        4.26       -2.75      5.81 o 
  -1   8   8      323.53      290.54     11.91 o 
   0   8   8        1.11        0.65      3.94 o 
   1   8   8      117.85      126.47      8.23 o 
   2   8   8      427.08      449.32     22.48 o 
   3   8   8      235.00      250.30     20.77 o 
   4   8   8       21.61       43.39     12.88 o 
   5   8   8        2.06       -3.13     10.79 o 
  -3   9   8       65.04       80.31     16.15 o 
  -2   9   8      569.26      571.82     28.36 o 
  -1   9   8      396.64      351.47     13.78 o 
   0   9   8      897.42      881.72     20.99 o 
   1   9   8      404.53      407.25     14.23 o 
   2   9   8      345.56      317.65     19.95 o 
   3   9   8      994.40      970.30     37.14 o 
   4   9   8      129.99      168.06     20.84 o 
   5   9   8       25.41       21.36     13.32 o 
  -2  10   8      130.36      107.99     15.85 o 
  -1  10   8      224.19      240.77     18.16 o 
   0  10   8      456.91      489.66     38.59 o 
   1  10   8      879.15      898.89     22.34 o 
   2  10   8       47.21       52.02     11.24 o 
   3  10   8      210.28      207.65     20.39 o 
   4  10   8      120.68      152.65     20.91 o 
  -1  11   8       23.16       26.05      9.68 o 
   0  11   8        0.60       -5.28      5.73 o 
   1  11   8      267.17      269.28     18.76 o 
   2  11   8       85.02       63.86     12.73 o 
   3  11   8      112.19       83.28     15.41 o 
   4  11   8       42.75       38.40     14.14 o 
   1  12   8       11.20      -10.38      6.92 o 
   2  12   8       38.03       60.58     14.29 o 
  -3  -9   9       11.58        1.93     10.08 o 
  -2  -9   9        3.59        0.15      8.41 o 
  -1  -9   9        3.59        8.56      9.30 o 
   0  -9   9       17.21       14.96      9.97 o 
   1  -9   9       75.91       79.12     14.74 o 
  -4  -8   9       70.04       67.72     18.61 o 
  -3  -8   9       22.30       22.58      8.54 o 
  -2  -8   9       90.36      111.57     16.89 o 
  -1  -8   9       32.28       46.07     11.69 o 
   0  -8   9       12.50        6.25      7.67 o 
   1  -8   9        6.57        6.62      7.07 o 
   2  -8   9       10.74       11.76      8.86 o 
  -4  -7   9       13.63       13.73      7.97 o 
  -3  -7   9      265.75      289.78     17.02 o 
  -2  -7   9      207.80      221.13     23.74 o 
  -1  -7   9       12.96       11.83      7.14 o 
   0  -7   9       51.75       55.22     10.64 o 
   1  -7   9      162.08      158.90     15.18 o 
   2  -7   9        9.53       10.27      6.62 o 
   3  -7   9        8.30       -2.38      6.48 o 
  -5  -6   9        3.73        2.60     11.54 o 
  -4  -6   9       56.00       64.87     10.59 o 
  -3  -6   9      280.72      281.39     15.54 o 
  -2  -6   9        0.43        0.21      3.97 o 
  -1  -6   9       16.47       18.54      9.19 o 
   0  -6   9      138.99      166.20     14.36 o 
   1  -6   9       15.10       21.51      7.37 o 
   2  -6   9       96.81       70.04     11.09 o 
   3  -6   9        2.97        9.82      7.07 o 
  -5  -5   9        4.78       -2.75     10.87 o 
  -4  -5   9      124.10      110.92     11.80 o 
  -3  -5   9       90.43       68.71      8.95 o 
  -2  -5   9       25.93       29.49      6.01 o 
  -1  -5   9       43.89       53.71      6.60 o 
   0  -5   9       42.26       53.22      8.48 o 
   1  -5   9      411.49      399.67     18.83 o 
   2  -5   9       78.11       79.79     10.79 o 
   3  -5   9       39.87       51.73     10.35 o 
   4  -5   9        2.07        0.67      7.22 o 
  -5  -4   9       25.80       21.88     12.73 o 
  -4  -4   9       36.02       25.44     10.79 o 
  -3  -4   9      124.87      128.77     10.42 o 
  -2  -4   9        1.11        0.61      2.80 o 
  -1  -4   9       17.34       27.08      4.75 o 
   0  -4   9     1698.62     1704.10     33.53 o 
   1  -4   9      601.91      616.85     22.33 o 
   2  -4   9      108.34       90.88     10.94 o 
   3  -4   9       14.81       -1.86      5.51 o 
   4  -4   9        2.46        8.78      7.96 o 
  -5  -3   9       14.31       10.12     11.69 o 
  -4  -3   9       16.06       14.14     10.35 o 
  -3  -3   9      200.56      219.95     11.64 o 
  -2  -3   9      570.90      566.79     16.20 o 
  -1  -3   9      129.00      116.03      7.45 o 
   0  -3   9     2234.50     2110.88     29.35 o 
   1  -3   9     3856.84     3805.97     64.75 o 
   2  -3   9      128.09      117.30     11.39 o 
   3  -3   9      573.62      695.15     28.13 o 
   4  -3   9       55.50       59.32     12.65 o 
   5  -3   9       68.11       80.60     15.41 o 
  -5  -2   9       28.15       43.99     15.18 o 
  -4  -2   9        0.34       14.89      9.08 o 
  -3  -2   9        8.00        4.36      3.79 o 
  -2  -2   9       97.35       92.23      7.24 o 
  -1  -2   9      519.07      477.59     12.70 o 
   0  -2   9     1637.62     1632.71     24.08 o 
   1  -2   9      289.65      267.56      8.71 o 
   2  -2   9       25.89       34.98      7.52 o 
   3  -2   9      894.86      994.94     33.79 o 
   4  -2   9     1463.25     1668.95     49.20 o 
   5  -2   9      175.80      184.28     20.77 o 
  -5  -1   9      138.20      122.43     19.20 o 
  -4  -1   9        1.58        4.39      8.19 o 
  -3  -1   9       34.47       27.43      5.15 o 
  -2  -1   9      706.55      698.00     11.51 o 
  -1  -1   9      219.51      219.55      8.13 o 
   0  -1   9       92.16       87.46     10.94 o 
   1  -1   9       88.28       76.29      4.83 o 
   2  -1   9      534.36      550.76     22.03 o 
   3  -1   9        0.86       -0.15      4.84 o 
   4  -1   9      883.24      946.19     35.80 o 
   5  -1   9       31.62       41.08     12.88 o 
  -5   0   9        0.45       -6.03     10.12 o 
  -4   0   9      120.15      138.73     17.42 o 
  -3   0   9      100.80       86.06     10.83 o 
  -2   0   9        6.27        6.65      2.07 o 
  -1   0   9      133.19      128.96      5.89 o 
   0   0   9       56.78       53.38      4.20 o 
   1   0   9       12.91       10.72      2.66 o 
   2   0   9      650.95      688.87     13.44 o 
   3   0   9      292.41      290.64     17.86 o 
   4   0   9        8.62        8.04      6.77 o 
   5   0   9      191.35      167.16     19.43 o 
  -5   1   9        0.48        2.68     10.72 o 
  -4   1   9       13.77        9.08      4.87 o 
  -3   1   9       41.28       43.09      9.71 o 
  -2   1   9      491.80      520.73      9.33 o 
  -1   1   9        2.95        1.07      1.24 o 
   0   1   9      291.93      289.96      8.31 o 
   1   1   9       61.88       61.29      6.92 o 
   2   1   9       80.95       71.98      7.67 o 
   3   1   9      142.18      131.00      7.47 o 
   4   1   9        0.47       -2.90      5.73 o 
   5   1   9      117.13      122.06     17.64 o 
  -5   2   9       20.60       16.20      7.08 o 
  -4   2   9        7.66        0.11      4.66 o 
  -3   2   9      203.31      174.91     22.55 o 
  -2   2   9      576.03      565.41     18.64 o 
  -1   2   9     1167.24     1135.70     18.44 o 
   0   2   9      214.76      200.61      6.76 o 
   1   2   9        1.25        1.81      1.69 o 
   2   2   9       14.61       10.96      3.12 o 
   3   2   9        0.11        2.91      3.42 o 
   4   2   9        3.37        1.64      6.62 o 
   5   2   9        1.90        3.35      9.60 o 
   6   2   9      142.43      168.28     23.22 o 
  -5   3   9      103.79      108.94     11.76 o 
  -4   3   9      304.18      293.78     14.47 o 
  -3   3   9     1175.72     1187.86     25.56 o 
  -2   3   9     3502.64     3610.72     45.77 o 
  -1   3   9      766.48      745.03     20.17 o 
   0   3   9        6.07        5.12      2.05 o 
   1   3   9     1484.86     1477.30     30.81 o 
   2   3   9      149.34      161.06     10.05 o 
   3   3   9      223.86      214.95     13.55 o 
   4   3   9        0.30        0.22      5.81 o 
   5   3   9        8.28        8.93      9.30 o 
   6   3   9       54.18       79.56     18.68 o 
  -5   4   9      127.57      135.53     17.49 o 
  -4   4   9      133.19      130.15     11.39 o 
  -3   4   9      861.50      896.28     41.42 o 
  -2   4   9      798.52      841.91     19.68 o 
  -1   4   9       14.86       19.85      3.90 o 
   0   4   9     3749.30     3710.21     42.28 o 
   1   4   9     3557.11     3749.41     61.48 o 
   2   4   9     1069.78     1028.66     27.91 o 
   3   4   9      330.22      283.72     16.23 o 
   4   4   9       26.04       45.92     10.27 o 
   5   4   9        3.82        9.97      8.71 o 
   6   4   9        0.42       10.12     12.21 o 
  -5   5   9       20.84       25.16     11.24 o 
  -4   5   9       24.24        6.62      7.74 o 
  -3   5   9      153.92      192.29     11.99 o 
  -2   5   9      226.30      196.65     10.09 o 
  -1   5   9       15.36       17.97      3.76 o 
   0   5   9       30.71       19.91      3.55 o 
   1   5   9     2258.96     2221.87     44.88 o 
   2   5   9      456.40      404.51     18.16 o 
   3   5   9      387.35      364.92     19.50 o 
   4   5   9       10.03       -3.35      6.48 o 
   5   5   9       12.75       16.52     10.49 o 
  -4   6   9        6.16       20.17      9.68 o 
  -3   6   9        2.84        3.63      5.02 o 
  -2   6   9      121.02      147.56     11.61 o 
  -1   6   9      309.07      356.49     12.29 o 
   0   6   9      587.91      646.37     15.44 o 
   1   6   9     1218.21     1213.53     32.67 o 
   2   6   9       26.18       29.47      7.22 o 
   3   6   9       58.65       69.51     11.46 o 
   4   6   9      308.66      314.01     20.99 o 
   5   6   9      297.54      325.17     24.71 o 
  -4   7   9       17.85       23.97     10.94 o 
  -3   7   9        0.06       -5.21      6.40 o 
  -2   7   9        0.20       14.47      7.63 o 
  -1   7   9      183.68      197.23      9.86 o 
   0   7   9      612.63      635.80     16.21 o 
   1   7   9        1.20        5.81      4.69 o 
   2   7   9      545.06      552.03     23.59 o 
   3   7   9      802.32      717.03     29.32 o 
   4   7   9       98.07      119.83     16.67 o 
   5   7   9      247.42      292.13     25.60 o 
  -3   8   9      120.11      117.30     16.52 o 
  -2   8   9        8.34       10.82      5.14 o 
  -1   8   9       10.78       12.20      4.49 o 
   0   8   9        0.60        0.07      2.97 o 
   1   8   9       11.67       18.16      7.00 o 
   2   8   9      616.94      597.13     25.98 o 
   3   8   9      444.03      453.48     24.56 o 
   4   8   9      302.74      360.75     25.01 o 
   5   8   9      228.37      251.27     25.45 o 
  -3   9   9       13.42        1.71      8.86 o 
  -2   9   9      277.99      284.46     20.69 o 
  -1   9   9       43.86       53.02     15.37 o 
   0   9   9       10.76       23.61      9.34 o 
   1   9   9       52.79       47.26      9.75 o 
   2   9   9        1.41       -0.74      5.58 o 
   3   9   9      542.76      521.96     27.54 o 
   4   9   9      157.65      171.78     20.84 o 
   5   9   9      144.02      149.90     22.48 o 
  -2  10   9      143.88      126.60     16.60 o 
  -1  10   9       26.32       45.03     10.64 o 
   0  10   9       87.18       90.84      8.45 o 
   1  10   9       11.84       13.55      7.52 o 
   2  10   9        0.77       -4.17      6.55 o 
   3  10   9       10.06        6.48      8.56 o 
   4  10   9       10.31        3.72      9.30 o 
  -1  11   9       95.57       97.65     14.59 o 
   0  11   9        2.54       16.29      5.31 o 
   1  11   9       72.69       52.10     12.21 o 
   2  11   9        2.71        2.75      7.59 o 
   3  11   9        3.01       13.02      9.82 o 
   0  12   9       95.88       96.23     14.22 o 
   1  12   9       15.76       23.82      9.68 o 
   2  12   9       54.97       64.16     14.22 o 
  -2  -9  10       88.64       41.68     13.77 o 
  -1  -9  10      234.21      271.44     24.71 o 
   0  -9  10      142.32      121.46     18.01 o 
  -3  -8  10        6.37        1.33      7.14 o 
  -2  -8  10       65.41       71.38     15.03 o 
  -1  -8  10      288.38      331.72     23.67 o 
   0  -8  10      128.52      163.37     17.94 o 
   1  -8  10      167.75      135.53     15.93 o 
   2  -8  10       90.79       79.12     13.69 o 
  -4  -7  10        4.91       12.56      7.70 o 
  -3  -7  10        7.64       -4.56      9.90 o 
  -2  -7  10       72.48       61.05     12.24 o 
  -1  -7  10      123.98      123.03     15.63 o 
   0  -7  10       42.01       59.76     11.31 o 
   1  -7  10       72.05       51.80     11.09 o 
   2  -7  10      242.36      199.02     17.04 o 
  -5  -6  10        5.75       -9.75     10.72 o 
  -4  -6  10        0.01        2.28      6.71 o 
  -3  -6  10        7.99        6.81      6.11 o 
  -2  -6  10       68.82       87.39      9.55 o 
  -1  -6  10       71.53       70.33     11.69 o 
   0  -6  10        2.06       -4.09      4.02 o 
   1  -6  10       39.99       36.32      8.78 o 
   2  -6  10      271.29      267.34     17.71 o 
   3  -6  10      154.59      127.64     14.74 o 
  -5  -5  10        4.21        6.77     12.06 o 
  -4  -5  10       17.54       10.79     15.63 o 
  -3  -5  10        0.63        6.39      5.45 o 
  -2  -5  10       32.17       32.03      6.66 o 
  -1  -5  10        0.10       -1.36      3.36 o 
   0  -5  10        7.81        5.81      4.32 o 
   1  -5  10      101.76      101.00     11.31 o 
   2  -5  10       82.86       70.04     10.87 o 
   3  -5  10      200.87      170.44     15.85 o 
   4  -5  10        9.59        9.30      9.15 o 
  -5  -4  10       28.48       30.74     14.22 o 
  -4  -4  10       25.50       16.30     13.88 o 
  -3  -4  10        0.85        4.42      4.76 o 
  -2  -4  10       60.17       53.26      6.99 o 
  -1  -4  10       18.46       18.78      4.66 o 
   0  -4  10        1.14       -0.07      4.09 o 
   1  -4  10      106.61      119.75     11.54 o 
   2  -4  10      123.54      124.22     12.65 o 
   3  -4  10       18.38       11.83      7.00 o 
   4  -4  10       13.20       12.43      9.30 o 
  -5  -3  10      184.61      174.01     23.15 o 
  -4  -3  10       97.76       59.62     13.84 o 
  -3  -3  10      896.70      922.62     23.29 o 
  -2  -3  10      614.17      642.02     17.74 o 
  -1  -3  10        2.82        1.33      3.50 o 
   0  -3  10      149.18      163.16      9.71 o 
   1  -3  10       85.03       98.17      9.97 o 
   2  -3  10        2.62        3.05      4.54 o 
   3  -3  10       69.99       82.69     12.50 o 
   4  -3  10       29.85       39.22     11.46 o 
  -5  -2  10      207.86      220.82     25.16 o 
  -4  -2  10      212.69      224.40     22.03 o 
  -3  -2  10      382.17      363.99     13.82 o 
  -2  -2  10     1647.17     1632.14     28.24 o 
  -1  -2  10      145.18      157.89      8.06 o 
   0  -2  10      585.81      595.12     13.92 o 
   1  -2  10       18.47       26.25      3.68 o 
   2  -2  10       26.20       25.90      6.55 o 
   3  -2  10        8.62       -3.65      5.36 o 
   4  -2  10       16.55       28.21     10.35 o 
   5  -2  10       34.31       30.29     13.62 o 
  -5  -1  10      105.14      119.23     19.87 o 
  -4  -1  10      296.80      281.48     23.82 o 
  -3  -1  10        0.85       -2.98      5.36 o 
  -2  -1  10      385.06      415.72     13.51 o 
  -1  -1  10     2429.96     2377.31     31.84 o 
   0  -1  10      523.42      525.78     12.44 o 
   1  -1  10      928.94      934.06     16.76 o 
   2  -1  10      239.41      273.15     15.93 o 
   3  -1  10       56.70       36.32      8.19 o 
   4  -1  10        1.99       -1.19      6.48 o 
   5  -1  10        0.73        1.34      9.30 o 
  -5   0  10        9.68        3.20     10.64 o 
  -4   0  10      156.70      156.45     18.53 o 
  -3   0  10       38.54       37.81      5.20 o 
  -2   0  10        0.97        2.26      1.97 o 
  -1   0  10     2970.55     2924.94     35.21 o 
   0   0  10        7.27       15.72      3.57 o 
   1   0  10      911.36      947.80     22.22 o 
   2   0  10      552.62      566.25     12.50 o 
   3   0  10      205.48      232.29     16.52 o 
   4   0  10       44.05       36.02     10.64 o 
   5   0  10       20.76       27.09     11.61 o 
  -5   1  10        9.37      -11.76     10.05 o 
  -4   1  10       25.91       39.15     12.43 o 
  -3   1  10       41.54       45.96      5.94 o 
  -2   1  10      440.33      474.03     13.12 o 
  -1   1  10      878.42      768.25     14.21 o 
   0   1  10     1984.18     1839.45     52.28 o 
   1   1  10      827.09      919.01     18.35 o 
   2   1  10     1224.01     1094.59     19.19 o 
   3   1  10      509.27      525.90     24.26 o 
   4   1  10       59.06       75.92     13.55 o 
   5   1  10       89.53       92.36     16.67 o 
  -5   2  10        1.03       -6.85     10.64 o 
  -4   2  10        5.39        4.47      4.94 o 
  -3   2  10       32.96       21.92      5.11 o 
  -2   2  10      231.54      209.07      9.19 o 
  -1   2  10      661.49      594.09      9.78 o 
   0   2  10      250.91      232.34      7.78 o 
   1   2  10       87.83       79.44      5.29 o 
   2   2  10      652.48      597.77     14.39 o 
   3   2  10      187.23      199.36     19.16 o 
   4   2  10      560.02      570.63     29.03 o 
   5   2  10       15.95       14.81      9.75 o 
  -5   3  10       89.69      101.83     13.96 o 
  -4   3  10       45.39       36.25      7.56 o 
  -3   3  10       38.77       38.06      9.86 o 
  -2   3  10       30.07       25.17      4.71 o 
  -1   3  10      147.87      142.64      7.78 o 
   0   3  10      139.58      162.39      6.47 o 
   1   3  10     1539.21     1545.24     23.65 o 
   2   3  10       82.74      105.31      9.38 o 
   3   3  10     3404.67     3383.01     60.51 o 
   4   3  10      580.61      635.76     19.04 o 
   5   3  10       44.50       52.17     14.36 o 
  -5   4  10      103.29      123.55     16.67 o 
  -4   4  10       20.10       22.58      6.66 o 
  -3   4  10       35.02       27.86      5.86 o 
  -2   4  10        2.07        7.01      3.60 o 
  -1   4  10        2.38        1.55      2.49 o 
   0   4  10       29.84       31.04      5.95 o 
   1   4  10      215.58      201.18     11.39 o 
   2   4  10      287.82      260.27     14.07 o 
   3   4  10      291.17      303.81     16.75 o 
   4   4  10      151.59      130.54     14.22 o 
  -4   5  10        3.73       -0.92      5.70 o 
  -3   5  10      223.98      198.82     12.05 o 
  -2   5  10      205.49      212.68     10.78 o 
  -1   5  10       11.07       11.55      5.25 o 
   0   5  10       52.79       47.53      5.02 o 
   1   5  10       18.96       11.46      4.69 o 
   2   5  10      123.45      131.81     11.91 o 
   3   5  10      129.44      129.21     13.02 o 
   4   5  10       80.63       69.14     12.65 o 
   5   5  10       47.96       51.06     12.28 o 
  -4   6  10      138.65      123.85     16.67 o 
  -3   6  10        3.50        5.66      5.20 o 
  -2   6  10      503.58      515.24     16.96 o 
  -1   6  10      411.15      463.18     14.37 o 
   0   6  10      177.63      163.07     17.16 o 
   1   6  10       86.20       91.84      9.97 o 
   2   6  10        9.78        1.56      4.24 o 
   3   6  10       11.45        4.17      5.88 o 
   4   6  10       94.99      103.16     15.03 o 
   5   6  10       98.51      106.36     16.97 o 
  -4   7  10      488.96      554.11     30.81 o 
  -3   7  10      107.17      161.06     17.12 o 
  -2   7  10       55.31       42.86      6.77 o 
  -1   7  10      341.80      389.43     13.71 o 
   0   7  10       91.38      122.34      7.97 o 
   1   7  10       41.30       51.13      8.71 o 
   2   7  10      180.33      167.68     14.59 o 
   3   7  10        2.10        9.08      6.70 o 
   4   7  10        0.35        0.22      8.11 o 
   5   7  10       22.44       19.65     11.24 o 
  -3   8  10      411.84      475.14     27.09 o 
  -2   8  10        1.00       -0.41      5.51 o 
  -1   8  10      425.67      492.25     16.13 o 
   0   8  10        6.14        8.88      3.62 o 
   1   8  10      559.70      557.68     23.82 o 
   2   8  10      592.17      543.02     24.78 o 
   3   8  10      172.88      168.06     17.27 o 
   4   8  10       20.83       22.48     10.49 o 
   5   8  10        8.34        9.08     11.61 o 
  -3   9  10       59.59       37.73     11.76 o 
  -2   9  10      584.69      561.78     28.06 o 
  -1   9  10      563.09      538.88     20.54 o 
   0   9  10     2711.47     2454.80     38.58 o 
   1   9  10      344.94      381.66     20.62 o 
   2   9  10        0.74       -1.41      6.03 o 
   3   9  10      558.31      544.14     28.06 o 
   4   9  10       28.95       14.36      9.82 o 
   5   9  10       52.74       34.53     14.44 o 
  -2  10  10       91.96       99.14     15.78 o 
  -1  10  10       19.93        9.17      6.51 o 
   0  10  10      478.71      400.42     15.26 o 
   1  10  10       33.60       44.14     10.20 o 
   2  10  10       68.34       69.96     12.95 o 
   3  10  10      110.05      118.26     16.45 o 
   4  10  10       97.41       78.82     15.48 o 
  -1  11  10       46.68       42.27     11.83 o 
   0  11  10       26.48       19.88      7.55 o 
   1  11  10      150.40      158.08     16.52 o 
   2  11  10       16.13       13.32      9.08 o 
   3  11  10      146.55      132.70     17.94 o 
   1  12  10        0.80        9.90      7.00 o 
   2  12  10       62.78       57.23     13.62 o 
  -2  -9  11        0.71        5.14     10.79 o 
  -1  -9  11        0.68        4.84      9.23 o 
   0  -9  11        2.42       11.02      9.82 o 
  -3  -8  11       29.24       14.64     19.72 o 
  -2  -8  11        7.38       13.02     10.27 o 
  -1  -8  11       24.33       -7.00      9.30 o 
   0  -8  11        0.20        2.75      8.41 o 
   1  -8  11       10.11       14.29      9.08 o 
  -4  -7  11       16.14       16.39      8.78 o 
  -3  -7  11       16.35       24.23      7.84 o 
  -2  -7  11        2.45       -3.05      5.36 o 
  -1  -7  11        7.43       19.13      8.56 o 
   0  -7  11       10.97        7.00      6.70 o 
   1  -7  11       43.27       34.76      9.60 o 
   2  -7  11        0.39       -3.57      6.18 o 
  -4  -6  11       13.28       17.73      7.89 o 
  -3  -6  11       32.54       36.87      8.21 o 
  -2  -6  11      103.70      102.49     10.44 o 
  -1  -6  11      178.58      206.46     17.71 o 
   0  -6  11        0.26        0.67      4.91 o 
   1  -6  11      211.88      236.53     16.45 o 
   2  -6  11       18.37       26.79      8.63 o 
   3  -6  11        4.90        9.45      8.19 o 
  -5  -5  11        4.21       15.11     13.02 o 
  -4  -5  11       16.75       22.28     12.02 o 
  -3  -5  11       43.49       55.21      8.74 o 
  -2  -5  11      455.25      482.07     17.71 o 
  -1  -5  11      325.19      291.95     22.85 o 
   0  -5  11       74.92       68.77     10.35 o 
   1  -5  11       28.40       28.73      7.67 o 
   2  -5  11       11.58        9.68      7.00 o 
   3  -5  11       54.24       25.53      8.41 o 
  -5  -4  11        5.10        7.22     11.46 o 
  -4  -4  11       33.95       17.56     10.87 o 
  -3  -4  11      530.42      512.95     18.67 o 
  -2  -4  11      195.41      196.07     11.35 o 
  -1  -4  11        1.60       -1.62      3.06 o 
   0  -4  11      964.41     1009.23     30.07 o 
   1  -4  11      158.79      152.80     13.10 o 
   2  -4  11      735.79      721.12     27.31 o 
   3  -4  11        3.18        5.51      6.92 o 
   4  -4  11       16.05        8.56      8.78 o 
  -5  -3  11        0.08        5.51     11.54 o 
  -4  -3  11       18.49        9.53      9.90 o 
  -3  -3  11       95.78       83.19      9.97 o 
  -2  -3  11       87.61      104.03      8.97 o 
  -1  -3  11        7.03        3.52      3.12 o 
   0  -3  11      466.05      465.26     21.10 o 
   1  -3  11      893.14      894.54     27.54 o 
   2  -3  11      651.63      646.85     25.23 o 
   3  -3  11      826.04      823.68     32.00 o 
   4  -3  11       82.25       59.99     13.32 o 
  -5  -2  11        5.90        2.83     11.46 o 
  -4  -2  11        0.12       -3.94      7.81 o 
  -3  -2  11       11.97        7.77      4.43 o 
  -2  -2  11      106.40      107.80      8.08 o 
  -1  -2  11       22.73       20.95      4.17 o 
   0  -2  11      362.56      353.70     11.18 o 
   1  -2  11      617.71      581.87     21.36 o 
   2  -2  11        4.01        3.20      4.69 o 
   3  -2  11      372.76      405.63     22.77 o 
   4  -2  11       63.09       68.32     14.36 o 
   5  -2  11      104.77      158.90     20.99 o 
  -5  -1  11       17.05       21.21     12.58 o 
  -4  -1  11       23.25       52.32     13.47 o 
  -3  -1  11      207.47      179.37     17.86 o 
  -2  -1  11       58.67       61.46      6.25 o 
  -1  -1  11       85.63       90.68      6.38 o 
   0  -1  11      144.33      158.19      9.30 o 
   1  -1  11      728.09      757.09     15.67 o 
   2  -1  11       56.92       60.66      9.53 o 
   3  -1  11      451.62      476.63     24.19 o 
   4  -1  11      175.23      218.67     20.32 o 
   5  -1  11       55.63       28.58     12.58 o 
  -5   0  11        1.66      -15.52     10.35 o 
  -4   0  11      215.12      208.62     21.66 o 
  -3   0  11      140.66      147.02      8.60 o 
  -2   0  11       30.40       29.10      3.22 o 
  -1   0  11        1.78        1.69      2.31 o 
   0   0  11       47.58       56.14      4.91 o 
   1   0  11       77.90       80.34      5.70 o 
   2   0  11       95.55       90.82      5.79 o 
   3   0  11       27.36       28.88      8.56 o 
   4   0  11      346.32      371.54     24.04 o 
   5   0  11      180.77      145.88     19.65 o 
  -5   1  11       22.58       19.80     13.55 o 
  -4   1  11       39.92       20.91     10.72 o 
  -3   1  11        1.09       -0.33      3.76 o 
  -2   1  11      226.93      238.95      9.64 o 
  -1   1  11      334.70      317.48      9.38 o 
   0   1  11      255.59      258.31      8.97 o 
   1   1  11       37.53       31.81      4.11 o 
   2   1  11       55.80       49.18      4.96 o 
   3   1  11      131.72      131.36     14.44 o 
   4   1  11      158.16      160.24     17.94 o 
   5   1  11      213.60      209.07     22.25 o 
  -5   2  11      206.64      174.75     23.37 o 
  -4   2  11       35.88       33.18      7.37 o 
  -3   2  11      552.47      578.45     17.10 o 
  -2   2  11      715.99      709.19     17.29 o 
  -1   2  11      459.17      419.98      8.40 o 
   0   2  11       12.22        8.50      2.70 o 
   1   2  11       40.12       33.23      4.19 o 
   2   2  11        1.49        1.17      2.47 o 
   3   2  11       37.46       22.31     13.25 o 
   4   2  11      137.76      127.72     16.82 o 
   5   2  11       17.34       28.43     12.06 o 
  -5   3  11      146.72      118.37     19.02 o 
  -4   3  11      132.87      125.63     10.82 o 
  -3   3  11      703.16      701.31     38.18 o 
  -2   3  11      422.95      414.13     13.63 o 
  -1   3  11     1223.70     1216.06     22.10 o 
   0   3  11      755.42      797.56     16.45 o 
   1   3  11     1312.25     1311.07     21.88 o 
   2   3  11       60.11       52.81      5.95 o 
   3   3  11      359.75      354.44     13.09 o 
   4   3  11        0.75        2.43      4.91 o 
   5   3  11        0.39       12.65      9.90 o 
  -5   4  11       40.99       61.77     13.77 o 
  -4   4  11       20.03       13.85     12.80 o 
  -3   4  11      223.83      219.69     23.18 o 
  -2   4  11      486.74      501.03     15.66 o 
  -1   4  11        2.52        4.08      2.86 o 
   0   4  11     1940.19     1887.36     26.29 o 
   1   4  11       35.56       24.86      5.81 o 
   2   4  11      401.86      401.09     17.64 o 
   3   4  11        9.28        7.81      5.36 o 
   4   4  11       19.78       13.32      7.52 o 
   5   4  11        0.33       17.34     10.79 o 
  -4   5  11        3.42       -3.59      5.81 o 
  -3   5  11      136.38      122.35     25.08 o 
  -2   5  11      698.84      694.55     19.08 o 
  -1   5  11       10.98        1.77      3.14 o 
   0   5  11        1.75        3.68      2.50 o 
   1   5  11      115.91       84.92      9.23 o 
   2   5  11      630.92      623.62     23.30 o 
   3   5  11      201.44      195.82     14.29 o 
   4   5  11      204.18      198.27     17.27 o 
   5   5  11        0.70        5.43      8.48 o 
  -4   6  11       15.53       10.64      8.86 o 
  -3   6  11       13.04       19.52      6.12 o 
  -2   6  11      191.89      208.54     11.51 o 
  -1   6  11      520.82      509.95     15.52 o 
   0   6  11       51.63       59.64      6.02 o 
   1   6  11      968.55      858.44     26.94 o 
   2   6  11        1.89        9.01      5.66 o 
   3   6  11       36.08       49.79     10.27 o 
   4   6  11      216.31      215.32     18.90 o 
   5   6  11       85.23       91.84     15.78 o 
  -4   7  11       65.39       71.45     14.89 o 
  -3   7  11        2.96        1.19     10.38 o 
  -2   7  11        6.18        8.18      4.93 o 
  -1   7  11       52.57       48.85      6.47 o 
   0   7  11        6.06        2.85      3.29 o 
   1   7  11      649.40      652.43     24.64 o 
   2   7  11     1360.31     1397.00     39.89 o 
   3   7  11       86.43       87.82     13.02 o 
   4   7  11      221.22      209.81     19.80 o 
   5   7  11      152.38      159.79     20.32 o 
  -3   8  11       76.69       93.78     14.66 o 
  -2   8  11        0.17        0.09      4.65 o 
  -1   8  11        5.10       11.70      4.60 o 
   0   8  11       62.08       80.73      7.60 o 
   1   8  11      492.72      522.18     23.22 o 
   2   8  11      722.22      718.07     29.25 o 
   3   8  11      585.43      543.91     26.79 o 
   4   8  11      252.71      254.69     22.33 o 
   5   8  11      149.70      169.54     21.36 o 
  -3   9  11       42.26       44.66     12.50 o 
  -2   9  11      116.42      126.15     15.93 o 
  -1   9  11       42.17       38.33      6.79 o 
   0   9  11        1.83       19.14      4.94 o 
   1   9  11        3.92        4.47      6.25 o 
   2   9  11        0.92        3.42      6.33 o 
   3   9  11      149.93      128.39     16.45 o 
   4   9  11        0.53        2.60      8.48 o 
  -2  10  11       28.98       23.52     10.42 o 
  -1  10  11        0.25       -2.07      4.79 o 
   0  10  11       57.78       62.16      7.87 o 
   1  10  11        2.13        2.68      5.95 o 
   2  10  11        1.43       -1.19      7.29 o 
   3  10  11        0.17        9.01      8.71 o 
   4  10  11       43.08       43.09     13.84 o 
  -1  11  11      230.99      213.68     20.02 o 
   0  11  11       13.20       22.72      6.00 o 
   1  11  11       32.28       28.58      9.38 o 
   2  11  11        1.44        4.24      8.26 o 
   3  11  11        0.34       10.72      9.90 o 
   1  12  11       24.12       25.53      9.45 o 
   2  12  11       48.67       15.26     10.49 o 
  -3  -8  12        1.18        7.68      8.12 o 
  -2  -8  12        9.86       13.92     11.24 o 
  -1  -8  12       79.92       83.58     16.52 o 
   0  -8  12        1.96        5.14      8.71 o 
   1  -8  12       47.22       55.97     13.32 o 
  -3  -7  12       10.02       14.74      7.65 o 
  -2  -7  12       17.72       11.91      9.23 o 
  -1  -7  12       37.44       48.97     12.13 o 
   0  -7  12        7.88        2.68      6.62 o 
   1  -7  12       23.71       18.61      8.26 o 
   2  -7  12      135.88      110.52     14.89 o 
  -4  -6  12        0.65        3.58      8.86 o 
  -3  -6  12        1.63       -0.44      6.03 o 
  -2  -6  12        3.22        6.20      5.73 o 
  -1  -6  12       67.89       72.64     12.50 o 
   0  -6  12       17.66       18.31      7.74 o 
   1  -6  12       67.83       82.09     12.13 o 
   2  -6  12       69.59       57.16     11.83 o 
   3  -6  12       87.54       85.37     14.51 o 
  -4  -5  12        1.92        9.45     10.64 o 
  -3  -5  12       14.00        0.78      5.30 o 
  -2  -5  12        3.43        7.36     10.87 o 
  -1  -5  12       18.37       16.82      7.07 o 
   0  -5  12       77.48       75.54     10.79 o 
   1  -5  12       40.11       48.75      9.75 o 
   2  -5  12        9.83        2.98      6.25 o 
   3  -5  12      103.08      126.08     15.56 o 
  -5  -4  12       14.47       29.03     14.81 o 
  -4  -4  12       12.82        3.13     10.27 o 
  -3  -4  12       98.71       90.62     14.59 o 
  -2  -4  12        8.55       16.74      5.76 o 
  -1  -4  12        1.61       -1.98      3.34 o 
   0  -4  12       19.70       21.21      6.55 o 
   1  -4  12        0.10        2.90      4.54 o 
   2  -4  12      154.92      149.45     14.22 o 
   3  -4  12       90.99       97.87     14.07 o 
   4  -4  12       56.26       51.73     13.47 o 
  -5  -3  12       58.41       45.40     15.70 o 
  -4  -3  12       62.30       51.13     14.22 o 
  -3  -3  12     2103.54     1946.01     48.71 o 
  -2  -3  12      161.36      178.87     10.96 o 
  -1  -3  12       21.83       20.16      4.66 o 
   0  -3  12        0.04        0.64      2.77 o 
   1  -3  12        6.41        5.21      4.17 o 
   2  -3  12       21.50       17.71      7.00 o 
   3  -3  12       90.35       99.51     13.77 o 
   4  -3  12       27.35       21.58     10.94 o 
  -5  -2  12       52.63       43.84     14.96 o 
  -4  -2  12      115.23       90.80     17.12 o 
  -3  -2  12        1.41       -2.31      6.92 o 
  -2  -2  12       49.28       73.13      7.38 o 
  -1  -2  12        1.52        1.37      2.78 o 
   0  -2  12        5.75        5.54      3.17 o 
   1  -2  12       76.14       80.46      9.68 o 
   2  -2  12       11.78       20.69      7.14 o 
   3  -2  12        0.01        0.74      6.25 o 
   4  -2  12        2.17        0.89      8.26 o 
  -5  -1  12       32.87       39.15     15.56 o 
  -4  -1  12      205.37      218.00     22.48 o 
  -3  -1  12      208.95      156.67     17.42 o 
  -2  -1  12        2.38        2.84      5.69 o 
  -1  -1  12        4.78        9.05      3.12 o 
   0  -1  12      594.12      621.60     34.91 o 
   1  -1  12     1304.91     1420.00     23.49 o 
   2  -1  12       15.38       16.89      7.00 o 
   3  -1  12      144.70      160.17     16.67 o 
   4  -1  12        0.86       11.61      9.38 o 
   5  -1  12        1.46       -7.59     10.27 o 
  -5   0  12        8.93       10.12     12.35 o 
  -4   0  12      109.14       89.76     16.37 o 
  -3   0  12       52.48       55.15     12.43 o 
  -2   0  12       75.31       67.58     11.39 o 
  -1   0  12     1222.33     1262.11     21.79 o 
   0   0  12       46.73       62.33      5.47 o 
   1   0  12      235.87      264.79      9.90 o 
   2   0  12      111.88       95.86     11.24 o 
   3   0  12        0.66        3.94      5.73 o 
   4   0  12       83.08       80.38     14.59 o 
   5   0  12        1.94        5.28     10.49 o 
  -5   1  12       17.29        9.97     13.32 o 
  -4   1  12       77.80       88.12     17.12 o 
  -3   1  12      189.18      214.27     10.70 o 
  -2   1  12      284.51      306.43     11.42 o 
  -1   1  12     1125.21     1177.74     20.16 o 
   0   1  12     1014.77     1049.87     19.23 o 
   1   1  12        4.34        0.79      2.62 o 
   2   1  12       56.09       50.01      5.26 o 
   3   1  12       79.97       63.04     11.54 o 
   4   1  12      147.07      128.76     17.12 o 
   5   1  12      141.97      164.19     21.51 o 
  -5   2  12       23.72       23.15     14.51 o 
  -4   2  12        3.09        0.52      5.06 o 
  -3   2  12        8.18       15.36      5.16 o 
  -2   2  12      108.79      101.13     13.55 o 
  -1   2  12      653.10      632.75     25.98 o 
   0   2  12     1232.51     1193.02     20.38 o 
   1   2  12      384.52      401.67     16.93 o 
   2   2  12     1049.16      973.30     33.27 o 
   3   2  12     2777.42     2690.86     46.55 o 
   4   2  12      998.02      910.99     37.59 o 
   5   2  12      165.04      167.98     21.29 o 
  -5   3  12       21.79       41.31     14.74 o 
  -4   3  12       20.77       20.96     10.61 o 
  -3   3  12        1.14        2.01      9.30 o 
  -2   3  12       36.38       34.93      7.55 o 
  -1   3  12      111.81      104.67      7.37 o 
   0   3  12      717.93      689.41     14.88 o 
   1   3  12      676.55      677.18     28.69 o 
   2   3  12      666.63      606.28     15.59 o 
   3   3  12     2475.14     2587.28     39.37 o 
   4   3  12        8.52        3.50      6.62 o 
   5   3  12      122.78       76.51     16.23 o 
  -4   4  12       11.50       11.49      6.51 o 
  -3   4  12        0.35       -5.52      3.68 o 
  -2   4  12        8.73        9.76      4.29 o 
  -1   4  12       42.72       43.47      5.60 o 
   0   4  12       94.55      102.11     12.58 o 
   1   4  12        8.91        9.59      3.29 o 
   2   4  12      298.02      283.94     14.81 o 
   3   4  12        2.12        1.34      5.21 o 
   4   4  12       13.27       -8.99      7.33 o 
   5   4  12       44.69       77.11     16.89 o 
  -4   5  12       32.04       29.11     11.13 o 
  -3   5  12      267.08      304.03     14.64 o 
  -2   5  12      236.06      262.98     12.29 o 
  -1   5  12        0.08        1.35      3.02 o 
   0   5  12        0.00        1.79      3.80 o 
   1   5  12        0.19       -4.69      3.13 o 
   2   5  12       23.25       22.70      6.92 o 
   3   5  12       79.14      106.73     12.21 o 
   4   5  12      316.85      306.79     19.57 o 
  -4   6  12      114.24      100.18     15.56 o 
  -3   6  12        1.73        0.19     14.25 o 
  -2   6  12      417.46      379.32     15.25 o 
  -1   6  12      694.66      710.87     38.40 o 
   0   6  12        0.60       -0.71      2.56 o 
   1   6  12       71.98       73.09      9.45 o 
   2   6  12        5.41       -1.79      4.91 o 
   3   6  12        1.59       -4.91      5.36 o 
   4   6  12       19.37       40.56     11.31 o 
   5   6  12       41.06       29.70     11.76 o 
  -3   7  12       21.49       25.06      7.45 o 
  -2   7  12       33.59       30.38      6.33 o 
  -1   7  12       43.22       44.01      6.58 o 
   0   7  12       43.41       28.18      9.56 o 
   1   7  12      490.59      536.62     22.55 o 
   2   7  12      209.16      234.74     17.12 o 
   3   7  12        0.03       -1.12      5.95 o 
   4   7  12        2.14        5.58      8.26 o 
   5   7  12        4.90        5.51     10.05 o 
  -3   8  12      449.05      470.83     27.09 o 
  -2   8  12      128.85      128.75     11.05 o 
  -1   8  12      521.03      494.93     18.64 o 
   0   8  12      927.37      906.02     28.77 o 
   1   8  12      456.74      426.69     21.21 o 
   2   8  12      713.70      743.45     30.29 o 
   3   8  12       92.56       80.53     13.55 o 
   4   8  12       15.34       12.88      9.45 o 
   5   8  12        6.85       13.40     11.24 o 
  -2   9  12      144.81      160.04     34.57 o 
  -1   9  12      408.42      466.31     17.42 o 
   0   9  12     1472.03     1478.51     29.92 o 
   1   9  12       23.29       35.65      8.78 o 
   2   9  12       34.92       45.33     11.16 o 
   3   9  12       76.10       89.54     14.59 o 
   4   9  12        0.71       -8.34      8.34 o 
  -2  10  12       22.50       19.87      9.97 o 
  -1  10  12       15.54       15.49      5.96 o 
   0  10  12      387.36      406.47     16.16 o 
   1  10  12       84.18       81.72     12.65 o 
   2  10  12       46.43       42.20     11.83 o 
   3  10  12       59.23       41.08     12.35 o 
   4  10  12       73.66       85.59     16.89 o 
  -1  11  12       67.09       56.94     13.32 o 
   0  11  12       19.61       21.48      6.23 o 
   1  11  12       44.28       42.94     11.16 o 
   2  11  12        0.58       -1.49      7.67 o 
   3  11  12      189.49      179.15     20.62 o 
  -2  -8  13        2.29      -10.05      9.38 o 
  -1  -8  13        4.98      -11.61      7.74 o 
   0  -8  13       67.88       93.93     16.00 o 
  -3  -7  13        5.44        8.83      7.96 o 
  -2  -7  13        0.16       -1.64      7.81 o 
  -1  -7  13       15.90       14.74     10.05 o 
   0  -7  13        2.66       -0.30      7.07 o 
   1  -7  13       11.21       14.51      9.01 o 
  -4  -6  13        0.55        7.37     12.21 o 
  -3  -6  13        0.66        1.50      6.04 o 
  -2  -6  13       74.16       72.06     10.29 o 
  -1  -6  13       55.84       50.91     11.39 o 
   0  -6  13      107.85      102.04     13.62 o 
   1  -6  13        3.56        8.48      7.22 o 
   2  -6  13        5.62       -0.52      6.77 o 
  -4  -5  13        6.58        9.53     12.13 o 
  -3  -5  13       23.17       34.00      8.17 o 
  -2  -5  13      149.25      142.49     11.98 o 
  -1  -5  13      530.17      601.15     27.09 o 
   0  -5  13       98.89      124.44     13.77 o 
   1  -5  13        1.68       -1.27      5.14 o 
   2  -5  13        6.09        3.65      6.70 o 
   3  -5  13        1.72        0.97      8.19 o 
  -4  -4  13       42.02       36.54     15.03 o 
  -3  -4  13      364.31      369.48     16.83 o 
  -2  -4  13      201.48      205.68     12.82 o 
  -1  -4  13      397.23      405.04     15.05 o 
   0  -4  13      563.39      530.07     22.63 o 
   1  -4  13       76.43       87.30     11.39 o 
   2  -4  13      499.95      511.24     24.11 o 
   3  -4  13       47.94       49.57     11.69 o 
  -5  -3  13        0.74       11.98     12.73 o 
  -4  -3  13        0.07       -0.67      9.68 o 
  -3  -3  13      106.82      124.22     17.34 o 
  -2  -3  13      256.64      255.30     12.80 o 
  -1  -3  13       93.63       95.87      7.97 o 
   0  -3  13       23.41       15.63      5.95 o 
   1  -3  13       63.03       49.12      9.08 o 
   2  -3  13      769.97      785.20     29.40 o 
   3  -3  13      909.07      934.73     35.20 o 
   4  -3  13       50.57       64.75     14.51 o 
  -5  -2  13        1.69       14.74     13.02 o 
  -4  -2  13       19.10        1.94      9.60 o 
  -3  -2  13      221.11      222.02     21.06 o 
  -2  -2  13       80.58       81.27      9.68 o 
  -1  -2  13        4.36        4.66      3.08 o 
   0  -2  13       41.89       35.46      5.26 o 
   1  -2  13      798.09      758.19     26.20 o 
   2  -2  13       19.27       20.99      7.22 o 
   3  -2  13      249.03      280.96     20.32 o 
   4  -2  13        1.21       13.62     10.79 o 
  -5  -1  13       13.29       14.14     13.17 o 
  -4  -1  13       32.89       28.95     11.98 o 
  -3  -1  13        1.93        3.05      7.14 o 
  -2  -1  13        4.60        1.41      3.22 o 
  -1  -1  13       14.29       12.38      4.91 o 
   0  -1  13       36.30       31.67      7.14 o 
   1  -1  13      908.37      947.52     19.26 o 
   2  -1  13      147.46      170.51     15.18 o 
   3  -1  13      120.09      112.61     15.18 o 
   4  -1  13      131.25      170.66     20.10 o 
  -5   0  13       11.90      -11.54     10.72 o 
  -4   0  13       52.82       50.68     13.84 o 
  -3   0  13      117.43      102.34     15.48 o 
  -2   0  13       20.43       15.33      7.44 o 
  -1   0  13       30.84       25.43      4.26 o 
   0   0  13       85.56       86.64     10.35 o 
   1   0  13      148.64      162.63     10.20 o 
   2   0  13       18.45       15.70      6.70 o 
   3   0  13       46.69       41.90     10.57 o 
   4   0  13      175.36      191.87     19.95 o 
   5   0  13       21.64       13.92     11.46 o 
  -5   1  13       40.73       18.46     14.44 o 
  -4   1  13       45.13       31.18     12.21 o 
  -3   1  13       63.49       49.93      6.75 o 
  -2   1  13       92.07       77.31      9.04 o 
  -1   1  13       91.23       95.18     12.47 o 
   0   1  13        8.70       10.70      3.29 o 
   1   1  13        0.17        0.73      3.94 o 
   2   1  13       13.64       17.80      4.02 o 
   3   1  13       42.32       21.51      8.56 o 
   4   1  13       68.82       60.58     13.77 o 
   5   1  13      387.61      478.12     31.56 o 
  -5   2  13      181.33      174.98     25.23 o 
  -4   2  13      238.77      235.10     13.46 o 
  -3   2  13      470.66      480.92     28.65 o 
  -2   2  13      198.45      204.17     15.89 o 
  -1   2  13       88.05       85.00     10.72 o 
   0   2  13      743.02      789.72     16.86 o 
   1   2  13       17.39       21.54      4.10 o 
   2   2  13       37.65       33.64      8.71 o 
   3   2  13        9.86        8.34      6.92 o 
   4   2  13       67.63       57.01     13.32 o 
   5   2  13      127.06      168.50     21.96 o 
  -5   3  13       76.08       37.36     17.42 o 
  -4   3  13      162.92      143.12     12.84 o 
  -3   3  13       99.48      102.59      9.39 o 
  -2   3  13       27.20       31.91      7.29 o 
  -1   3  13     2087.97     2109.34     49.27 o 
   0   3  13     1256.80     1353.36     29.10 o 
   1   3  13      155.71      172.29      8.20 o 
   2   3  13       85.07       69.26      6.60 o 
   3   3  13        3.82        0.11      4.02 o 
   4   3  13        2.63        5.51      7.14 o 
   5   3  13        7.66       15.85     11.69 o 
  -4   4  13        8.75       10.00      6.31 o 
  -3   4  13       76.28       90.78      9.39 o 
  -2   4  13      212.41      238.62     11.76 o 
  -1   4  13       30.15       29.33      5.15 o 
   0   4  13      327.19      309.69     10.27 o 
   1   4  13       15.55       11.03      4.13 o 
   2   4  13      265.50      240.98     10.62 o 
   3   4  13       12.68       12.30      4.87 o 
   4   4  13       13.29       19.59      6.19 o 
   5   4  13        0.33        5.66     10.12 o 
  -4   5  13        0.40        9.31      6.94 o 
  -3   5  13       74.92       93.23      9.90 o 
  -2   5  13      609.86      645.06     25.57 o 
  -1   5  13      295.62      306.94     12.34 o 
   0   5  13       54.36       65.72      9.15 o 
   1   5  13       18.82       13.92      5.21 o 
   2   5  13      213.62      254.99     15.26 o 
   3   5  13      529.84      571.23     24.26 o 
   4   5  13      222.52      193.36     16.45 o 
   5   5  13        0.60       -1.34     10.79 o 
  -4   6  13        1.92        3.14      6.90 o 
  -3   6  13        8.34        1.77      5.80 o 
  -2   6  13      252.18      238.49     12.72 o 
  -1   6  13      226.71      236.81     12.35 o 
   0   6  13       64.77       64.38      9.38 o 
   1   6  13      896.15      911.14     29.18 o 
   2   6  13      230.19      179.67     13.99 o 
   3   6  13       75.38       94.22     12.73 o 
   4   6  13       86.06      108.89     14.44 o 
   5   6  13       40.36       50.46     13.84 o 
  -3   7  13       14.79       10.28      6.91 o 
  -2   7  13       47.47       32.11      9.12 o 
  -1   7  13       10.76        8.11      5.81 o 
   0   7  13       24.63       17.30      4.76 o 
   1   7  13     1068.62     1004.17     32.00 o 
   2   7  13     1230.83     1330.98     39.45 o 
   3   7  13      230.19      242.48     18.31 o 
   4   7  13      134.67      104.27     14.81 o 
   5   7  13        8.48       17.12     11.39 o 
  -3   8  13      120.68      129.58     17.19 o 
  -2   8  13        6.02       16.02     12.76 o 
  -1   8  13        0.31        6.22      4.70 o 
   0   8  13      103.09      104.15     22.89 o 
   1   8  13       71.43       62.07     10.57 o 
   2   8  13      978.21      936.81     34.24 o 
   3   8  13      135.45      133.60     16.37 o 
   4   8  13      108.17      110.75     16.23 o 
  -2   9  13        0.41        2.27      6.01 o 
  -1   9  13        9.97       16.53      6.96 o 
   0   9  13        4.64       19.80      5.79 o 
   1   9  13        7.10        8.86      6.77 o 
   2   9  13       33.36       15.41      8.26 o 
   3   9  13       14.00       17.42      9.53 o 
   4   9  13        2.37       14.66     10.20 o 
  -2  10  13       23.38       27.31     10.57 o 
  -1  10  13        0.25       14.62      5.95 o 
   0  10  13       47.52       54.48      8.18 o 
   1  10  13        0.94       -1.04      6.85 o 
   2  10  13        0.01        1.19      7.52 o 
   3  10  13        9.77       20.84     10.35 o 
   4  10  13        9.10       -3.72      8.86 o 
   0  11  13        9.57       15.25      6.16 o 
   1  11  13       17.12       11.98      8.48 o 
   2  11  13        0.80       18.16      9.60 o 
   3  11  13        0.02       -8.34      8.93 o 
  -3  -7  14        8.71        5.17      8.47 o 
  -2  -7  14        9.59        8.04     10.20 o 
  -1  -7  14        6.02       -1.49      8.34 o 
   0  -7  14       28.00       38.55     11.61 o 
   1  -7  14       43.45       29.40     10.79 o 
  -3  -6  14        4.44        7.04      7.15 o 
  -2  -6  14        0.15        0.60      7.96 o 
  -1  -6  14       33.67       64.68     13.47 o 
   0  -6  14       73.28       78.89     13.02 o 
   1  -6  14       10.75        4.24      7.00 o 
   2  -6  14       64.43       50.09     11.54 o 
  -4  -5  14        5.93        6.55     11.76 o 
  -3  -5  14       18.02       13.61      6.83 o 
  -2  -5  14        5.80        0.17      5.61 o 
  -1  -5  14       26.79       30.96      8.78 o 
   0  -5  14       65.58       54.85     10.12 o 
   1  -5  14       22.70       16.45      6.77 o 
   2  -5  14       27.37       34.39      9.90 o 
   3  -5  14       48.06       38.18     11.46 o 
  -4  -4  14      103.44       78.97     18.61 o 
  -3  -4  14      155.04      138.17     12.08 o 
  -2  -4  14        1.95        4.91      5.45 o 
  -1  -4  14        6.35       10.48      4.99 o 
   0  -4  14        5.60        6.18      5.51 o 
   1  -4  14        0.82        6.77      5.95 o 
   2  -4  14      106.71      114.69     13.99 o 
   3  -4  14       74.36       82.69     14.22 o 
  -4  -3  14       40.53       37.36     15.11 o 
  -3  -3  14      432.91      401.76     26.64 o 
  -2  -3  14      109.10       99.37     10.20 o 
  -1  -3  14       19.89       21.14      5.35 o 
   0  -3  14       64.70       78.30     10.35 o 
   1  -3  14       16.87       15.93      6.48 o 
   2  -3  14        0.21        6.70      6.40 o 
   3  -3  14       46.90       50.98     11.76 o 
   4  -3  14       19.03       29.18     11.91 o 
  -5  -2  14       29.34       10.87     12.95 o 
  -4  -2  14        1.19       -7.00      8.93 o 
  -3  -2  14       21.56        8.34      9.01 o 
  -2  -2  14      437.33      411.41     15.16 o 
  -1  -2  14        0.42       -2.69      3.06 o 
   0  -2  14      138.90      139.49      8.81 o 
   1  -2  14      142.92      167.83     13.92 o 
   2  -2  14       39.87       36.54      8.93 o 
   3  -2  14       14.30        9.53      7.74 o 
   4  -2  14        3.18        2.53      9.08 o 
  -5  -1  14       16.45       17.64     14.07 o 
  -4  -1  14       43.80       32.75     13.17 o 
  -3  -1  14       10.87        3.13      8.11 o 
  -2  -1  14      303.20      297.56     20.54 o 
  -1  -1  14       42.06       37.80      5.47 o 
   0  -1  14      281.88      272.32     10.76 o 
   1  -1  14      457.87      462.34     20.39 o 
   2  -1  14      117.98       87.97     11.98 o 
   3  -1  14        0.04       -2.31      6.62 o 
   4  -1  14        3.10       -6.33      7.96 o 
  -5   0  14       10.37      -10.64     12.06 o 
  -4   0  14       90.82       88.05     17.64 o 
  -3   0  14      237.95      232.58     22.10 o 
  -2   0  14       22.08       17.12      7.96 o 
  -1   0  14      289.31      285.71     10.80 o 
   0   0  14       44.05       63.86      6.22 o 
   1   0  14      610.74      590.28     15.42 o 
   2   0  14      161.01      152.95     14.89 o 
   3   0  14        1.39       -2.38      5.73 o 
   4   0  14       27.88       27.31     10.49 o 
  -5   1  14        7.73       10.64     13.47 o 
  -4   1  14       57.74       40.34     14.74 o 
  -3   1  14      100.35       83.36     15.11 o 
  -2   1  14       42.58       35.43     10.12 o 
  -1   1  14      244.52      246.41      9.77 o 
   0   1  14      630.14      646.74     23.44 o 
   1   1  14      271.47      265.22     10.52 o 
   2   1  14        1.88        2.23      3.40 o 
   3   1  14      183.31      183.61     18.01 o 
   4   1  14       15.05       24.04     10.79 o 
   5   1  14      213.07      248.07     25.83 o 
  -5   2  14       11.43        9.60     14.74 o 
  -4   2  14        0.05       11.16     11.91 o 
  -3   2  14       22.19       27.54      8.08 o 
  -2   2  14       44.43       52.85      8.63 o 
  -1   2  14      364.69      469.41     22.40 o 
   0   2  14     1734.88     1879.03     28.98 o 
   1   2  14       36.88       46.58      5.55 o 
   2   2  14     1290.21     1369.04     25.15 o 
   3   2  14      495.34      487.57     25.98 o 
   4   2  14      157.57      117.30     17.64 o 
   5   2  14      232.80      236.08     25.38 o 
  -4   3  14        0.17       -1.18      6.03 o 
  -3   3  14       34.13       37.17      6.80 o 
  -2   3  14        2.55        0.39      3.44 o 
  -1   3  14      112.32      131.59     13.62 o 
   0   3  14      412.06      416.62     14.18 o 
   1   3  14      111.72      110.70     14.29 o 
   2   3  14      117.44      118.20      8.75 o 
   3   3  14        6.13        1.86      3.91 o 
   4   3  14      152.56      132.03     17.71 o 
   5   3  14       58.69       27.24     13.40 o 
  -4   4  14        7.18        8.82      6.47 o 
  -3   4  14       23.58       19.33      6.16 o 
  -2   4  14        4.44        8.14      5.99 o 
  -1   4  14       96.20       90.80     20.84 o 
   0   4  14       66.93       61.48      9.15 o 
   1   4  14       41.07       46.90      5.62 o 
   2   4  14      126.68      132.50      8.94 o 
   3   4  14      384.56      390.78     14.89 o 
   4   4  14      210.71      263.62     23.52 o 
   5   4  14       16.23       20.84     12.80 o 
  -4   5  14       14.19        3.31      6.91 o 
  -3   5  14      149.72      160.63     12.37 o 
  -2   5  14      277.48      286.87     13.60 o 
  -1   5  14       98.45       91.81      8.07 o 
   0   5  14        3.32        0.07      4.69 o 
   1   5  14       26.15       36.17      5.58 o 
   2   5  14       17.51       19.13      6.48 o 
   3   5  14      318.59      311.92     18.53 o 
   4   5  14      190.72      179.85     17.27 o 
   5   5  14        5.25        8.26      9.97 o 
  -4   6  14       42.41       42.09      9.53 o 
  -3   6  14       12.31        4.88      5.71 o 
  -2   6  14      263.16      280.36     13.88 o 
  -1   6  14       12.09        6.51      4.31 o 
   0   6  14       17.47        9.60      5.88 o 
   1   6  14       54.14       65.72      9.97 o 
   2   6  14        8.76        4.02      5.51 o 
   3   6  14       21.52       26.12      9.23 o 
   4   6  14       41.87       50.68     11.83 o 
   5   6  14       20.84       22.63     11.31 o 
  -3   7  14       37.61       32.54      8.47 o 
  -2   7  14      181.90      197.69     13.15 o 
  -1   7  14        7.97        2.66      4.32 o 
   0   7  14      230.25      236.16     15.93 o 
   1   7  14      478.38      489.58     22.33 o 
   2   7  14      265.19      232.51     16.75 o 
   3   7  14        8.15       11.16      8.04 o 
   4   7  14        0.01        1.86      7.89 o 
   5   7  14        0.92       14.66     10.35 o 
  -3   8  14      498.59      441.49     40.27 o 
  -2   8  14      235.44      197.27     13.75 o 
  -1   8  14     1374.05     1298.77     29.40 o 
   0   8  14      294.98      284.76     18.16 o 
   1   8  14        2.86       -2.75      5.06 o 
   2   8  14      545.53      540.34     25.90 o 
   3   8  14        0.53        4.84      7.81 o 
   4   8  14       14.87       17.12     10.42 o 
  -2   9  14        9.54        7.09      6.27 o 
  -1   9  14      223.61      196.22     13.08 o 
   0   9  14       91.52       59.90      8.00 o 
   1   9  14      150.12      136.13     14.89 o 
   2   9  14       45.29       67.43     12.43 o 
   3   9  14       35.50       42.57     12.28 o 
   4   9  14        0.38        9.15     10.57 o 
  -1  10  14        9.76       12.51      8.78 o 
   0  10  14      242.74      242.01     13.58 o 
   1  10  14       76.24       63.86     12.58 o 
   2  10  14       69.23       77.40     14.07 o 
   3  10  14      163.68      137.76     18.61 o 
   0  11  14       22.96       23.26      6.94 o 
   1  11  14      113.09      115.81     16.08 o 
   2  11  14       93.82       78.45     14.74 o 
  -2  -7  15        6.74        0.37      9.97 o 
  -1  -7  15        0.42       -0.82      8.86 o 
   0  -7  15       71.16       68.47     14.14 o 
  -3  -6  15       23.08       25.80     10.53 o 
  -2  -6  15       45.40       32.67     11.76 o 
  -1  -6  15       66.92       65.50     13.40 o 
   0  -6  15       18.25       23.30     10.05 o 
   1  -6  15       22.53        7.59      8.04 o 
  -3  -5  15       10.24        9.53      7.13 o 
  -2  -5  15        9.54       12.94      6.77 o 
  -1  -5  15      384.04      383.52     23.15 o 
   0  -5  15       35.11       47.56     10.12 o 
   1  -5  15      105.37      125.26     14.74 o 
   2  -5  15        3.09        7.96      7.89 o 
  -4  -4  15        5.74       -4.76     11.09 o 
  -3  -4  15       22.15       19.95     11.61 o 
  -2  -4  15       26.25       31.80      7.57 o 
  -1  -4  15      201.99      201.47     17.04 o 
   0  -4  15      121.47      130.40     13.62 o 
   1  -4  15      100.37       79.49     12.13 o 
   2  -4  15      363.65      360.38     21.51 o 
   3  -4  15       69.21       62.37     13.62 o 
  -4  -3  15        0.76       -7.81     10.72 o 
  -3  -3  15       62.71       43.09     12.95 o 
  -2  -3  15      124.26      138.00     11.12 o 
  -1  -3  15       89.38       83.62     24.60 o 
   0  -3  15       50.90       68.92     10.20 o 
   1  -3  15       11.55       13.32      6.25 o 
   2  -3  15      218.75      206.68     17.79 o 
   3  -3  15       88.28       80.98     14.51 o 
  -4  -2  15       53.38       55.75     15.48 o 
  -3  -2  15       47.15       73.76     15.85 o 
  -2  -2  15      111.34      120.88      9.97 o 
  -1  -2  15        7.92        7.36      4.39 o 
   0  -2  15       84.17       80.95      7.47 o 
   1  -2  15      115.81      131.07     13.17 o 
   2  -2  15       53.46       44.21     10.12 o 
   3  -2  15      132.73      147.14     17.34 o 
   4  -2  15       10.19        7.00     10.42 o 
  -4  -1  15       34.23       18.31     11.83 o 
  -3  -1  15       11.08        8.71      9.23 o 
  -2  -1  15       19.14       26.72     10.49 o 
  -1  -1  15        3.71        2.74      3.40 o 
   0  -1  15       29.65       32.76      6.81 o 
   1  -1  15      320.37      332.09     18.16 o 
   2  -1  15      141.58      163.00     15.85 o 
   3  -1  15      147.75      133.60     16.67 o 
   4  -1  15       75.38       69.66     15.26 o 
  -4   0  15       17.80        9.45     10.57 o 
  -3   0  15       71.55       71.30     15.48 o 
  -2   0  15        6.15       13.92      8.48 o 
  -1   0  15       17.41       17.48      4.12 o 
   0   0  15       47.16       45.73      5.79 o 
   1   0  15      176.49      188.98      9.67 o 
   2   0  15      280.29      306.71     19.72 o 
   3   0  15       59.83       61.10     12.88 o 
   4   0  15      121.80      147.07     19.28 o 
  -4   1  15      181.03      244.86     25.90 o 
  -3   1  15      149.88      141.63     18.76 o 
  -2   1  15        6.32        9.75      7.74 o 
  -1   1  15        9.18       13.99      7.37 o 
   0   1  15       18.57       18.21      4.52 o 
   1   1  15       25.34       23.94      8.08 o 
   2   1  15      102.70      109.33     13.47 o 
   3   1  15       40.97       30.96     10.12 o 
   4   1  15       18.84       21.66      9.90 o 
  -4   2  15      245.06      310.96     29.25 o 
  -3   2  15       44.16       39.61      7.06 o 
  -2   2  15       64.69       36.17     10.35 o 
  -1   2  15      235.80      266.82     18.16 o 
   0   2  15      684.15      738.04     17.54 o 
   1   2  15       14.83       17.87      4.87 o 
   2   2  15      141.28      139.33     10.42 o 
   3   2  15        0.68       11.91      8.19 o 
   4   2  15       14.41       13.84      9.23 o 
   5   2  15       96.52      126.08     20.91 o 
  -4   3  15       79.43       88.03     19.13 o 
  -3   3  15       20.18       18.94     11.02 o 
  -2   3  15        3.88        1.67      3.93 o 
  -1   3  15      970.03      950.58     32.90 o 
   0   3  15      100.13       95.40      6.97 o 
   1   3  15       89.68       98.15      7.51 o 
   2   3  15       81.59       79.92      7.52 o 
   3   3  15       52.15       39.26      6.40 o 
   4   3  15        0.64       -0.67      6.92 o 
   5   3  15        4.44       -6.70      9.90 o 
  -4   4  15       15.88       17.81      8.67 o 
  -3   4  15      128.60      109.24     10.50 o 
  -2   4  15       61.64       59.23      7.62 o 
  -1   4  15       83.75       82.54     12.21 o 
   0   4  15       93.76       74.72     10.72 o 
   1   4  15      101.34       93.28      7.55 o 
   2   4  15       29.47       21.07      5.18 o 
   3   4  15      315.32      281.19     20.91 o 
   4   4  15        3.52        0.97      7.00 o 
   5   4  15        1.05       18.31     11.83 o 
  -4   5  15        0.79        2.76      7.18 o 
  -3   5  15       51.80       51.62      8.37 o 
  -2   5  15      432.26      397.88     16.02 o 
  -1   5  15      119.42      111.26     16.63 o 
   0   5  15      333.23      296.52     17.71 o 
   1   5  15       45.07       33.04      6.07 o 
   2   5  15       29.48       19.58      5.14 o 
   3   5  15      404.11      368.04     15.20 o 
   4   5  15      112.68       94.38     10.51 o 
   5   5  15        8.31       17.04     12.28 o 
  -3   6  15        9.54       14.21      6.57 o 
  -2   6  15      154.44      152.58     11.59 o 
  -1   6  15       25.45       25.78      5.85 o 
   0   6  15      204.01      228.27     15.93 o 
   1   6  15      817.89      825.10     28.95 o 
   2   6  15        1.26       -0.37      5.21 o 
   3   6  15      389.39      359.18     20.84 o 
   4   6  15      165.45      171.93     17.79 o 
   5   6  15        2.29        4.24     10.49 o 
  -3   7  15        1.56        5.58      6.85 o 
  -2   7  15       37.91       47.17      8.19 o 
  -1   7  15       96.24      107.92      9.80 o 
   0   7  15      172.19      189.57     15.18 o 
   1   7  15      639.28      568.03     24.71 o 
   2   7  15     1223.17     1180.49     37.29 o 
   3   7  15      319.03      383.08     22.70 o 
   4   7  15       66.35       47.63     12.58 o 
  -2   8  15        5.89       10.32      6.67 o 
  -1   8  15        7.89        6.98      5.88 o 
   0   8  15       12.36       12.28      6.77 o 
   1   8  15       10.24       18.46      7.81 o 
   2   8  15      426.36      425.35     23.07 o 
   3   8  15        0.75        3.87      7.96 o 
   4   8  15      313.85      406.74     26.72 o 
  -2   9  15       10.10        4.51     11.50 o 
  -1   9  15        0.46        1.77      5.24 o 
   0   9  15        0.00        0.15      6.18 o 
   1   9  15        3.88       -0.07      6.48 o 
   2   9  15       18.34       20.62      8.71 o 
   3   9  15       56.11       74.58     15.11 o 
   4   9  15        0.30        6.40     10.35 o 
  -1  10  15        0.14       -0.58      5.60 o 
   0  10  15       27.65       23.52      9.23 o 
   1  10  15        0.82       12.06      8.34 o 
   2  10  15        5.44       -8.41      6.18 o 
   3  10  15       22.62        5.43      9.45 o 
   0  11  15       22.45        9.15      9.23 o 
   1  11  15       39.99       49.94     12.88 o 
   2  11  15        2.87        2.16      8.78 o 
  -2  -6  16        6.21       10.27     11.16 o 
  -1  -6  16       62.35       51.06     12.95 o 
   0  -6  16       56.84       59.39     12.06 o 
   1  -6  16        2.46        0.15      7.59 o 
  -3  -5  16        3.34       11.69     12.06 o 
  -2  -5  16        2.85        6.62      8.93 o 
  -1  -5  16        2.10        5.14      7.96 o 
   0  -5  16        4.36       20.32      8.56 o 
   1  -5  16       49.61       54.26     10.94 o 
   2  -5  16       42.84       46.52     11.98 o 
  -3  -4  16       13.48       -1.71     10.57 o 
  -2  -4  16        2.93        5.64      5.99 o 
  -1  -4  16        3.34        2.75      6.40 o 
   0  -4  16       15.35        9.45      7.44 o 
   1  -4  16       11.98       10.64      7.14 o 
   2  -4  16       56.10       71.97     12.50 o 
  -4  -3  16       25.26       12.80     13.32 o 
  -3  -3  16        4.51        5.81     10.42 o 
  -2  -3  16       12.40       22.35      6.88 o 
  -1  -3  16        3.37        1.22      4.53 o 
   0  -3  16        1.09       -7.14      4.76 o 
   1  -3  16       14.71       19.80      8.04 o 
   2  -3  16        3.72        2.16      6.55 o 
   3  -3  16       22.24       27.91     10.12 o 
  -4  -2  16       90.75       72.19     17.79 o 
  -3  -2  16        2.70       10.12     10.49 o 
  -2  -2  16      107.58      122.80     16.75 o 
  -1  -2  16       85.32       98.96     12.28 o 
   0  -2  16      171.69      187.33     14.14 o 
   1  -2  16        3.31        0.37      4.84 o 
   2  -2  16       60.47       55.60     11.09 o 
   3  -2  16        2.60       -7.37      6.40 o 
  -4  -1  16       20.30       19.20     12.95 o 
  -3  -1  16      135.05      121.99     18.76 o 
  -2  -1  16      425.02      435.99     26.27 o 
  -1  -1  16        1.08       -1.56      3.55 o 
   0  -1  16        1.09        5.48      3.86 o 
   1  -1  16      124.72      138.14     13.55 o 
   2  -1  16       34.94       28.80      9.15 o 
   3  -1  16       24.10       29.10     10.35 o 
   4  -1  16        0.75       -4.84      9.08 o 
  -4   0  16      125.33       98.69     20.10 o 
  -3   0  16      243.54      263.40     24.86 o 
  -2   0  16      183.22      194.55     19.50 o 
  -1   0  16       88.49       95.74      7.78 o 
   0   0  16        9.88        9.67      4.34 o 
   1   0  16      188.47      189.95     10.13 o 
   2   0  16      183.08      253.42     18.46 o 
   3   0  16       27.78       24.64      9.90 o 
   4   0  16       38.10       47.71     13.55 o 
  -4   1  16       24.83       25.53     12.28 o 
  -3   1  16       80.63       80.75     16.00 o 
  -2   1  16       92.78       95.12     15.11 o 
  -1   1  16      229.17      241.81     18.01 o 
   0   1  16      406.59      408.45     13.68 o 
   1   1  16      851.13      887.37     24.75 o 
   2   1  16     1609.98     1769.80     48.75 o 
   3   1  16      322.26      288.70     21.43 o 
   4   1  16       48.70       39.52     13.02 o 
  -4   2  16       10.90       -4.17     12.50 o 
  -3   2  16       23.68       24.10      6.69 o 
  -2   2  16        4.39        6.33      7.22 o 
  -1   2  16      205.39      222.02     18.38 o 
   0   2  16      668.93      667.73     27.98 o 
   1   2  16      527.95      535.80     26.68 o 
   2   2  16      818.55      929.67     29.18 o 
   3   2  16       52.47       38.48     10.87 o 
   4   2  16       76.02       87.23     16.37 o 
  -4   3  16        2.40        5.28     13.25 o 
  -3   3  16        3.66        2.40      5.31 o 
  -2   3  16       16.45       11.76      8.71 o 
  -1   3  16       95.62      110.15     13.77 o 
   0   3  16      120.66      133.82     13.62 o 
   1   3  16      177.95      203.52     15.18 o 
   2   3  16       99.07       96.14      8.28 o 
   3   3  16       49.80       54.26     12.06 o 
   4   3  16       95.58       94.60     17.04 o 
  -4   4  16       43.92       37.39      9.05 o 
  -3   4  16       23.74       14.10      6.00 o 
  -2   4  16        2.36        3.73      5.51 o 
  -1   4  16        2.59        4.32      6.10 o 
   0   4  16       17.62       11.54      6.18 o 
   1   4  16        1.50        3.96      3.55 o 
   2   4  16        0.37        2.18      3.82 o 
   3   4  16      399.16      445.60     16.31 o 
   4   4  16        5.25        4.69      7.96 o 
  -4   5  16        4.01        4.06      7.21 o 
  -3   5  16       49.89       53.11     10.79 o 
  -2   5  16      262.07      240.91     13.54 o 
  -1   5  16        5.11       -1.27      5.73 o 
   0   5  16        0.05        1.19      5.58 o 
   1   5  16       21.41       29.71      5.60 o 
   2   5  16        7.31        1.39      5.32 o 
   3   5  16      167.27      149.86     31.63 o 
   4   5  16      162.13      206.91     22.70 o 
  -3   6  16        0.44       -1.44      5.81 o 
  -2   6  16        0.67       -1.68      5.05 o 
  -1   6  16        4.92       12.12      4.78 o 
   0   6  16       96.48      105.98     13.17 o 
   1   6  16       42.34       46.59      9.68 o 
   2   6  16        6.36       16.79      5.17 o 
   3   6  16       36.51       22.44      6.27 o 
   4   6  16       43.82       33.24      7.76 o 
  -3   7  16       79.65       77.11     11.27 o 
  -2   7  16      327.83      349.66     16.66 o 
  -1   7  16      586.49      586.05     19.68 o 
   0   7  16       82.47       89.24     12.58 o 
   1   7  16      263.51      223.88     16.67 o 
   2   7  16      114.36      121.46     14.07 o 
   3   7  16        2.64        1.56      7.22 o 
   4   7  16        2.19        9.97      9.30 o 
  -2   8  16      273.60      271.89     15.85 o 
  -1   8  16      745.53      771.61     23.38 o 
   0   8  16       12.95        0.67      6.55 o 
   1   8  16        3.66        6.40      6.25 o 
   2   8  16       89.62       97.50     13.92 o 
   3   8  16        0.40       -0.15      7.22 o 
   4   8  16       18.58        9.45     10.12 o 
  -2   9  16       19.96       18.27      7.96 o 
  -1   9  16       92.72       94.37     19.24 o 
   0   9  16       42.49       30.74     10.12 o 
   1   9  16       77.30       97.28     13.92 o 
   2   9  16       88.06      105.24     14.96 o 
   3   9  16       66.47       74.72     14.66 o 
  -1  10  16        0.40       -0.45      5.99 o 
   0  10  16       77.15       52.84     12.21 o 
   1  10  16       28.80       32.23     10.42 o 
   2  10  16      223.25      243.67     21.36 o 
   3  10  16      112.30      130.25     18.31 o 
  -1  -6  17       33.29       43.61     13.10 o 
   0  -6  17        2.08        2.01      8.41 o 
  -2  -5  17       39.51       57.01     14.36 o 
  -1  -5  17      145.23      140.29     17.04 o 
   0  -5  17       60.69       76.36     13.02 o 
   1  -5  17      136.16      116.70     15.41 o 
  -3  -4  17       17.32        4.39     12.65 o 
  -2  -4  17       10.76       22.93     11.95 o 
  -1  -4  17       46.47       52.40     11.69 o 
   0  -4  17       48.28       31.26      9.75 o 
   1  -4  17      128.41      142.53     15.63 o 
   2  -4  17      261.23      284.98     20.84 o 
  -3  -3  17       11.25       12.88     10.42 o 
  -2  -3  17        5.90        0.22      9.15 o 
  -1  -3  17       57.27       62.44     11.39 o 
   0  -3  17      168.94      159.57     14.74 o 
   1  -3  17       16.71        1.71      6.40 o 
   2  -3  17       38.58       44.28     11.09 o 
   3  -3  17       12.98       20.62     11.02 o 
  -4  -2  17        0.90        9.38     12.65 o 
  -3  -2  17        0.03        0.37      9.68 o 
  -2  -2  17       37.14       41.16     12.21 o 
  -1  -2  17       22.77       24.72      6.24 o 
   0  -2  17      153.21      145.65     13.62 o 
   1  -2  17        7.22       11.54      6.77 o 
   2  -2  17       60.99       68.25     12.73 o 
   3  -2  17      139.69      144.31     17.64 o 
  -4  -1  17       25.87        5.88     12.65 o 
  -3  -1  17        2.81       10.42     10.35 o 
  -2  -1  17        1.45        2.98      8.71 o 
  -1  -1  17       34.76       31.07      6.00 o 
   0  -1  17        7.99       13.33      7.44 o 
   1  -1  17        9.29       12.13      6.85 o 
   2  -1  17        3.37        0.15      6.33 o 
   3  -1  17      158.52      159.72     18.90 o 
  -4   0  17       17.98        1.56     11.98 o 
  -3   0  17       27.79        5.66     10.87 o 
  -2   0  17        2.74       -0.30      8.04 o 
  -1   0  17        2.93        7.37      7.52 o 
   0   0  17        0.24       -0.66      3.44 o 
   1   0  17       90.43       85.52     11.46 o 
   2   0  17      252.10      252.01     18.76 o 
   3   0  17       70.15       63.34     14.14 o 
   4   0  17      216.93      191.95     22.55 o 
  -4   1  17      107.08       82.17     18.90 o 
  -3   1  17       99.97      109.71     18.61 o 
  -2   1  17        2.99        5.81      8.34 o 
  -1   1  17       62.63       77.26     13.55 o 
   0   1  17        4.52        7.76      4.32 o 
   1   1  17        1.56        7.32      4.14 o 
   2   1  17       59.17       49.79     10.94 o 
   3   1  17       39.84       43.84     11.61 o 
   4   1  17       69.29       72.94     15.70 o 
  -4   2  17       55.25       47.04     16.82 o 
  -3   2  17       13.99       16.97     11.16 o 
  -2   2  17      199.26      180.71     19.35 o 
  -1   2  17      146.15      164.41     17.19 o 
   0   2  17       67.08       56.78     14.48 o 
   1   2  17       21.12       32.49      5.79 o 
   2   2  17       18.83       17.11      5.58 o 
   3   2  17        9.71       12.65      8.34 o 
   4   2  17        8.04        1.12      8.34 o 
  -4   3  17       55.18       34.76     15.93 o 
  -3   3  17       39.62       43.54     13.55 o 
  -2   3  17        5.13       -4.39      6.77 o 
  -1   3  17       34.67       40.34     10.87 o 
   0   3  17       44.22       33.12      8.63 o 
   1   3  17       96.87      107.40      8.82 o 
   2   3  17       25.24       19.05      5.64 o 
   3   3  17        2.84        6.70      7.67 o 
   4   3  17        0.27        6.85     10.05 o 
  -4   4  17       29.60       36.48      9.08 o 
  -3   4  17      158.87      158.81     12.60 o 
  -2   4  17       32.44       36.91      7.29 o 
  -1   4  17       25.33       21.14      8.48 o 
   0   4  17      137.53      180.04     15.93 o 
   1   4  17       58.39       61.62      7.21 o 
   2   4  17      142.59      144.42     10.16 o 
   3   4  17      103.97      112.80      9.99 o 
   4   4  17        0.77       -5.14      8.63 o 
  -3   5  17       53.58       43.08      8.37 o 
  -2   5  17       71.54       66.02      8.90 o 
  -1   5  17       10.67       22.33      8.63 o 
   0   5  17      722.36      737.65     29.77 o 
   1   5  17      186.59      150.71     14.07 o 
   2   5  17        0.63       -2.06      3.92 o 
   3   5  17       60.04       49.88      8.02 o 
   4   5  17      117.19      102.56     17.94 o 
  -3   6  17       19.18       19.11      7.64 o 
  -2   6  17       55.71       57.84     12.88 o 
  -1   6  17      135.65      117.15     15.63 o 
   0   6  17      594.43      602.78     27.69 o 
   1   6  17      646.15      635.53     26.57 o 
   2   6  17      119.98       90.61     12.06 o 
   3   6  17      234.07      209.05     14.51 o 
   4   6  17       48.05       39.09     15.67 o 
  -3   7  17        1.68        4.59      7.48 o 
  -2   7  17        5.95       10.82      6.73 o 
  -1   7  17      153.95      142.97     16.89 o 
   0   7  17       32.18       41.38     10.64 o 
   1   7  17      565.71      502.46     24.86 o 
   2   7  17      231.72      212.25     19.50 o 
   3   7  17      212.65      245.31     18.61 o 
   4   7  17      197.85      202.71     15.10 o 
  -2   8  17        0.85        4.39      6.40 o 
  -1   8  17       49.59       50.87      8.47 o 
   0   8  17        2.38        4.84      7.14 o 
   1   8  17       17.45       18.16      8.41 o 
   2   8  17       94.02       89.01     13.84 o 
   3   8  17       31.18       38.78     11.46 o 
   4   8  17      373.54      435.17     27.39 o 
  -1   9  17        1.89       -1.53      5.64 o 
   0   9  17        0.88        7.74      8.19 o 
   1   9  17        0.63        2.90      6.85 o 
   2   9  17       49.96       37.06     11.16 o 
   3   9  17       34.72       42.94     12.28 o 
   0  10  17        1.41        8.41      8.26 o 
   1  10  17        0.07        6.92      8.41 o 
   2  10  17        6.93        4.91      8.56 o 
  -2  -5  18        0.00       -4.69      9.90 o 
  -1  -5  18        0.13       -3.65      8.41 o 
   0  -5  18        7.45       11.83      8.56 o 
  -3  -4  18        3.89        5.43     12.65 o 
  -2  -4  18        0.07        6.87      7.33 o 
  -1  -4  18       22.52       11.91      9.15 o 
   0  -4  18       18.30       16.82      8.26 o 
   1  -4  18        0.34       -0.30      7.07 o 
  -3  -3  18       16.74       11.16     11.54 o 
  -2  -3  18        0.06       -2.23     10.05 o 
  -1  -3  18       40.52       24.71      9.23 o 
   0  -3  18       14.20        5.73      6.48 o 
   1  -3  18       26.54       16.30      7.89 o 
   2  -3  18       19.60       10.20      8.34 o 
  -3  -2  18       17.15       14.51     12.13 o 
  -2  -2  18       10.01        8.04     10.12 o 
  -1  -2  18       95.37       91.51      9.63 o 
   0  -2  18       61.40       60.14     10.05 o 
   1  -2  18        7.22       -2.53      5.81 o 
   2  -2  18        2.16        3.65      7.52 o 
   3  -2  18        0.55        4.54      8.56 o 
  -4  -1  18       37.99       25.75     15.03 o 
  -3  -1  18        9.25        5.36      9.82 o 
  -2  -1  18      166.06      192.69     21.58 o 
  -1  -1  18        4.36        2.98      7.67 o 
   0  -1  18        6.05       -0.97      5.21 o 
   1  -1  18       13.29        9.68      6.70 o 
   2  -1  18        0.76       10.35      7.37 o 
   3  -1  18        5.96        8.34      9.08 o 
  -4   0  18       29.85       21.81     14.96 o 
  -3   0  18       48.10       36.92     15.11 o 
  -2   0  18      184.11      186.37     20.84 o 
  -1   0  18      128.95      192.24     19.13 o 
   0   0  18        0.56        1.21      3.90 o 
   1   0  18        6.33        9.53      6.85 o 
   2   0  18      214.70      188.45     18.01 o 
   3   0  18        6.12       -5.21      7.00 o 
  -4   1  18       10.89        6.40     12.13 o 
  -3   1  18       60.19       77.26     18.23 o 
  -2   1  18      168.27      179.22     20.54 o 
  -1   1  18      302.64      349.14     22.92 o 
   0   1  18        9.80        9.15      4.53 o 
   1   1  18      724.22      834.87     33.05 o 
   2   1  18      523.08      530.74     27.24 o 
   3   1  18       63.09       67.88     14.89 o 
   4   1  18       43.72       68.10     18.31 o 
  -4   2  18       21.65       11.69     14.22 o 
  -3   2  18       12.73        1.86      9.38 o 
  -2   2  18       28.63       34.91     12.35 o 
  -1   2  18       61.74       78.15     13.92 o 
   0   2  18      113.95      126.00     14.74 o 
   1   2  18      286.14      306.96     46.63 o 
   2   2  18       11.47       15.70      8.26 o 
   3   2  18       29.94       57.83     13.47 o 
   4   2  18        1.59        7.14     10.20 o 
  -3   3  18        9.65        9.84      6.87 o 
  -2   3  18       35.96       32.38     11.69 o 
  -1   3  18       17.74       25.60     10.12 o 
   0   3  18       80.16       91.17     13.17 o 
   1   3  18      187.05      181.32     15.82 o 
   2   3  18      168.03      188.46     11.72 o 
   3   3  18       54.79       66.02     14.36 o 
   4   3  18        3.98        1.19      9.82 o 
  -3   4  18       45.69       32.36     10.05 o 
  -2   4  18       17.33       25.98     12.35 o 
  -1   4  18        0.08       -0.60      6.77 o 
   0   4  18       58.06       73.98     12.58 o 
   1   4  18       15.15       15.56      5.09 o 
   2   4  18      124.80      134.72     11.54 o 
   3   4  18       90.26       84.92     14.89 o 
   4   4  18       20.60       17.27      9.90 o 
  -3   5  18       20.86       20.11      7.81 o 
  -2   5  18        1.02        3.88      5.25 o 
  -1   5  18        6.38        2.23      7.52 o 
   0   5  18        1.05       10.87      7.52 o 
   1   5  18       23.70       34.68      9.30 o 
   2   5  18       12.51       13.76      5.21 o 
   3   5  18       35.69       51.09      9.23 o 
   4   5  18       79.54      104.20     19.50 o 
  -3   6  18        5.12        0.10      6.59 o 
  -2   6  18        1.59        0.59     11.50 o 
  -1   6  18      162.42      137.99     17.27 o 
   0   6  18      171.44      188.82     18.01 o 
   1   6  18       89.87       96.31     13.10 o 
   2   6  18        3.55        2.76      4.63 o 
   3   6  18        9.80       12.92      9.15 o 
   4   6  18       20.63       20.22      7.83 o 
  -2   7  18      635.23      673.79     31.78 o 
  -1   7  18      262.14      201.33     20.10 o 
   0   7  18        9.83       -0.74      7.00 o 
   1   7  18      122.42       91.77     13.17 o 
   2   7  18        2.76        4.84      6.92 o 
   3   7  18        2.10        4.71      7.59 o 
   4   7  18        6.16        3.81      6.75 o 
  -2   8  18      154.47      124.13     13.24 o 
  -1   8  18       83.25       69.29     14.74 o 
   0   8  18       12.71       18.98      9.23 o 
   1   8  18        3.53        5.81      7.29 o 
   2   8  18       31.12       37.44     11.09 o 
   3   8  18        3.10       -2.60      8.11 o 
  -1   9  18       91.55      107.55     17.64 o 
   0   9  18       25.53       22.03     10.12 o 
   1   9  18       20.81       16.00      9.15 o 
   2   9  18      224.28      185.10     19.28 o 
   3   9  18       15.06        9.15      9.45 o 
   1  10  18       99.98      112.98     16.00 o 
  -1  -4  19       26.62       23.37     10.05 o 
   0  -4  19        4.78        0.52      7.37 o 
   1  -4  19       45.88       47.78     12.13 o 
  -2  -3  19        0.31        3.72     11.61 o 
  -1  -3  19       67.45       58.80     11.76 o 
   0  -3  19      102.58      100.03     13.55 o 
   1  -3  19       36.41       27.76      9.53 o 
   2  -3  19        9.70       17.79      9.30 o 
  -3  -2  19        2.32        6.03     11.91 o 
  -2  -2  19        5.11        4.32      9.90 o 
  -1  -2  19       47.88       58.70      8.84 o 
   0  -2  19      139.30      159.79     15.18 o 
   1  -2  19        9.63       11.83      8.19 o 
   2  -2  19       20.32       22.40     10.57 o 
  -3  -1  19        0.21        2.31     10.49 o 
  -2  -1  19        1.31        5.58     11.02 o 
  -1  -1  19       45.71       49.94     13.40 o 
   0  -1  19       35.81       21.06      7.37 o 
   1  -1  19       83.13      104.79     13.40 o 
   2  -1  19       46.70       45.47     11.91 o 
   3  -1  19      137.94      143.05     18.98 o 
  -3   0  19        1.20       -3.57     11.54 o 
  -2   0  19        5.37        1.79      9.75 o 
  -1   0  19        0.40       -2.01      8.41 o 
   0   0  19        7.64        6.79      5.03 o 
   1   0  19       53.23       42.65      9.60 o 
   2   0  19       51.31       44.66     11.31 o 
   3   0  19       40.22       19.57     10.57 o 
  -3   1  19       29.39        9.08     12.50 o 
  -2   1  19       58.69       71.45     16.30 o 
  -1   1  19       94.55       76.59     14.29 o 
   0   1  19        1.38       -2.75      7.44 o 
   1   1  19       36.95       37.14      8.56 o 
   2   1  19        7.14        2.98      8.11 o 
   3   1  19       24.52       24.49     10.35 o 
  -3   2  19       10.01        8.34     11.69 o 
  -2   2  19      183.01      172.37     21.29 o 
  -1   2  19        0.81        0.67      8.34 o 
   0   2  19       10.26        4.76      7.96 o 
   1   2  19       58.32       66.80      8.31 o 
   2   2  19       68.09       63.19     12.65 o 
   3   2  19        3.01        8.56      8.71 o 
  -3   3  19       77.54       85.96     18.38 o 
  -2   3  19        2.38        2.16      9.23 o 
  -1   3  19        4.53        5.73      8.93 o 
   0   3  19       36.58       55.08     12.50 o 
   1   3  19       42.55       41.32      6.87 o 
   2   3  19      151.25      187.48     18.83 o 
   3   3  19        0.34       -4.39      8.56 o 
   4   3  19        0.13        5.73     10.57 o 
  -3   4  19      148.24      123.25     21.73 o 
  -2   4  19        0.41       -4.09      8.78 o 
  -1   4  19       45.54       50.98     13.02 o 
   0   4  19        6.82       -0.97      7.14 o 
   1   4  19       59.67       64.60     11.91 o 
   2   4  19      142.67      144.72     14.51 o 
   3   4  19       17.42        3.94      8.04 o 
   4   4  19        4.38        5.51     10.20 o 
  -3   5  19       52.61       69.29     32.15 o 
  -2   5  19        3.25       -1.41      9.15 o 
  -1   5  19      115.17      130.17     17.27 o 
   0   5  19      640.49      678.55     30.66 o 
   1   5  19       11.40        6.03      7.81 o 
   2   5  19       56.19       46.41      7.54 o 
   3   5  19       47.53       43.09      8.32 o 
   4   5  19        7.66       26.42     12.65 o 
  -2   6  19       48.75       47.11     15.18 o 
  -1   6  19      127.02      114.39     16.67 o 
   0   6  19      496.76      507.44     26.87 o 
   1   6  19      734.45      774.04     31.56 o 
   2   6  19       43.51       36.54      9.90 o 
   3   6  19       28.02       26.46      7.28 o 
  -2   7  19       15.63       20.58      8.06 o 
  -1   7  19       55.29       52.47     12.43 o 
   0   7  19       22.21       22.40      9.68 o 
   1   7  19      206.88      200.51     18.23 o 
   2   7  19        7.25        3.20      7.14 o 
   3   7  19      285.25      350.32     17.13 o 
  -1   8  19        6.87        3.50      9.38 o 
   0   8  19        1.31       -4.91      7.74 o 
   1   8  19        3.74        5.73      7.67 o 
   2   8  19       58.23       68.03     13.47 o 
   3   8  19       14.53        9.16      7.37 o 
   0   9  19        7.78        1.49      8.63 o 
   1   9  19        3.89       -2.08      6.70 o 
   2   9  19       48.15       42.94     12.35 o 
  -2  -3  20        5.37       -7.07     11.69 o 
  -1  -3  20       46.69       52.77     12.43 o 
   0  -3  20        2.18       -6.10      6.70 o 
   1  -3  20       19.19       23.22      9.53 o 
  -2  -2  20        1.70        0.89     10.49 o 
   0  -2  20       45.85       56.19     10.94 o 
   1  -2  20        6.62       -3.05      6.77 o 
   2  -2  20        1.98        1.12      8.19 o 
  -3  -1  20        3.50       -0.89     11.61 o 
  -2  -1  20       41.88       63.34     17.27 o 
  -1  -1  20        3.06        2.31     10.72 o 
   0  -1  20       24.93       16.75      7.59 o 
   1  -1  20       24.99       27.76      9.45 o 
   2  -1  20        2.22        1.04      8.04 o 
  -3   0  20       13.88       11.76     14.44 o 
  -2   0  20      139.41      133.00     20.62 o 
  -1   0  20      207.64      250.52     23.30 o 
   0   0  20       84.00       77.74      8.92 o 
   1   0  20      314.08      384.42     22.25 o 
   2   0  20      119.76      124.96     15.93 o 
   3   0  20       29.69       11.98     10.42 o 
  -3   1  20        6.18       11.91     13.62 o 
  -2   1  20      118.86      108.14     19.20 o 
  -1   1  20      185.53      235.93     22.55 o 
   0   1  20       36.38       48.15     12.28 o 
   1   1  20      110.31       92.51     12.80 o 
   2   1  20        2.83       -3.80      7.14 o 
   3   1  20       47.27       37.81     12.80 o 
  -3   2  20       16.69       14.51     13.99 o 
  -2   2  20       58.82       59.54     15.93 o 
  -1   2  20       16.11        9.53      9.97 o 
   0   2  20       13.19       12.35      9.23 o 
   1   2  20       31.32       25.16      6.77 o 
   2   2  20        1.58       -6.10      7.37 o 
   3   2  20       44.73       35.72     13.02 o 
  -3   3  20        3.18       17.12     12.95 o 
  -2   3  20        3.27        6.77     10.42 o 
  -1   3  20        0.75        9.38     10.57 o 
   0   3  20        0.50       -8.78      6.55 o 
   1   3  20       15.54       20.24      9.53 o 
   2   3  20      410.85      521.29     27.91 o 
   3   3  20        1.91        4.32      8.71 o 
  -3   4  20       50.68       43.91     17.34 o 
  -2   4  20        0.02        5.06     10.72 o 
  -1   4  20        3.76       18.90     11.31 o 
   0   4  20       35.94       45.33     12.28 o 
   1   4  20       66.71       61.33     12.58 o 
   2   4  20      216.44      214.16     13.42 o 
   3   4  20       60.47       68.92     15.11 o 
  -2   5  20       16.63       15.41     11.54 o 
  -1   5  20       12.47       11.24      9.53 o 
   0   5  20        1.80        0.89      7.74 o 
   1   5  20       29.66       32.75     10.27 o 
   2   5  20       25.93       34.05      7.81 o 
   3   5  20       21.81       25.98      7.20 o 
  -2   6  20      138.76      147.07     21.96 o 
  -1   6  20       28.61       30.37     12.50 o 
   0   6  20       94.59       84.33     14.96 o 
   1   6  20       39.12       44.73     11.46 o 
   2   6  20        0.04        8.34      7.52 o 
   3   6  20       12.36        2.25     16.63 o 
  -1   7  20        0.50        8.63      9.90 o 
   0   7  20        0.15        5.73      8.71 o 
   1   7  20        4.56        8.78      8.71 o 
   2   7  20        7.89       15.33      9.30 o 
   3   7  20        6.36        6.94      6.05 o 
  -1   8  20       61.57       32.15     12.35 o 
   0   8  20       29.07       48.90     12.73 o 
   1   8  20        3.44        3.72      7.89 o 
   2   8  20       29.44       17.34     10.05 o 
   1   9  20       60.53       64.23     13.77 o 
  -2  -2  21        6.26        4.54     12.06 o 
   0  -2  21       33.27       26.57      9.90 o 
   1  -2  21        4.01       -3.27      7.37 o 
  -2  -1  21        5.72        6.25     13.47 o 
  -1  -1  21        6.04        4.02     12.21 o 
   0  -1  21       84.04       77.11     12.28 o 
   1  -1  21      122.62      132.48     15.33 o 
   2  -1  21       15.45       25.68     10.57 o 
  -2   0  21        7.54       -7.81     10.87 o 
  -1   0  21        0.02        1.19     10.64 o 
   1   0  21       16.57       27.31      9.45 o 
   2   0  21       17.94       24.04     11.39 o 
  -2   1  21       37.65       38.03     14.66 o 
  -1   1  21        8.23        4.54      9.97 o 
   0   1  21        0.09       -5.81      8.86 o 
   1   1  21       19.23       20.39      9.23 o 
   2   1  21       17.65       25.83     10.49 o 
  -2   2  21       14.88       23.44     13.32 o 
  -1   2  21        0.16       -0.15      9.97 o 
   0   2  21        1.61        4.84      9.68 o 
   1   2  21       29.96       18.05      6.37 o 
   2   2  21        0.36        0.82      8.19 o 
   3   2  21        3.03        0.82     10.20 o 
  -2   3  21        7.19       15.18     12.06 o 
  -1   3  21        5.04        8.19     10.64 o 
   0   3  21        0.13       -7.96      8.26 o 
   1   3  21       86.83      117.74     16.52 o 
   2   3  21       55.02       26.50      9.60 o 
   3   3  21        3.10        4.09      9.68 o 
  -2   4  21        6.07       12.65     12.06 o 
  -1   4  21      111.26      140.89     19.95 o 
   0   4  21       50.76       32.08     12.13 o 
   1   4  21       13.70       10.27      9.60 o 
   2   4  21       32.06       29.61      7.53 o 
   3   4  21       45.04       40.56     12.73 o 
  -2   5  21       38.62       33.05     14.36 o 
  -1   5  21      114.43      112.09     18.16 o 
   0   5  21      400.22      446.19     27.39 o 
   1   5  21      158.93      181.53     18.61 o 
   2   5  21       95.96       80.60     13.92 o 
   3   5  21        3.13       -6.18      8.34 o 
  -1   6  21        9.17       12.65     10.72 o 
   0   6  21      395.30      399.08     26.42 o 
   1   6  21      253.06      306.79     22.48 o 
   2   6  21       50.14       70.41     13.47 o 
  -1   7  21        4.33       -9.45      8.93 o 
   0   7  21       27.53       30.59     11.54 o 
   1   7  21       79.09       88.94     15.48 o 
   2   7  21        0.75        2.46      7.96 o 
   0   8  21        4.78        0.74      9.38 o 
   1   8  21       24.72       49.79     13.32 o 
   1  -1  22       61.15       52.40     11.76 o 
  -2   0  22       77.80       88.42     19.80 o 
  -1   0  22       63.45       68.77     17.19 o 
   1   0  22       95.41       87.08     13.55 o 
  -2   1  22       35.71       55.00     16.97 o 
  -1   1  22      106.07      113.58     18.98 o 
   0   1  22       60.55       54.93     15.18 o 
   1   1  22       10.41        2.31      7.44 o 
   2   1  22        7.46        0.15      8.04 o 
  -2   2  22       19.15        9.23     13.77 o 
  -1   2  22       36.72       20.91     13.55 o 
   0   2  22       10.61        4.39     10.49 o 
   2   2  22       56.37       60.51     13.47 o 
  -2   3  22        1.81       -2.01     11.54 o 
  -1   3  22       18.17        4.39     11.91 o 
   0   3  22        3.73       -3.65      9.15 o 
   1   3  22       45.49       28.21     12.28 o 
   2   3  22      133.06       98.91     15.85 o 
  -2   4  22        4.50        1.41     11.16 o 
  -1   4  22        2.18       15.26     13.25 o 
   0   4  22       12.93        6.18      9.53 o 
   1   4  22       29.23       32.08     12.50 o 
  -1   5  22       24.43       10.27     11.46 o 
   0   5  22       17.60        5.95     10.27 o 
   1   5  22        0.52        7.37      8.93 o 
   2   5  22       26.95       52.69     13.62 o 
  -1   6  22       20.75       14.96     11.91 o 
   0   6  22       22.63       17.56     10.64 o 
   1   6  22        5.26        2.90      9.23 o 
   2   6  22        0.90       -0.60      9.08 o 
   0   7  22        3.92        5.66     10.05 o 
   1   7  22        8.66        8.56     10.05 o 
  -1   1  23        2.51       -3.50     11.46 o 
  -1   2  23        9.70       17.19     12.73 o 
   0   2  23        3.29       13.62     12.43 o 
  -1   3  23        3.78       -2.60     11.76 o 
   0   3  23        0.98        1.27     10.87 o 
   1   3  23       27.92       24.86     12.88 o 
  -1   4  23      138.63      220.97     25.23 o 
   0   4  23        0.53        9.15     11.54 o 
   1   4  23        6.47       -3.50      9.90 o 
   0   5  23      225.53      266.30     25.23 o 
   1   5  23       29.66       25.23     11.76 o 
                                                 
